# Supplementary material for: A Large Gene Network in Immature Erythroid Cells Is Controlled by the Myeloid and B Cell Transcriptional Regulator PU.1
Source: PLoS Genet. 2011 Jun 9;7(6):e1001392. doi: 10.1371/journal.pgen.1001392 (PMC3111485; doi:10.1371/journal.pgen.1001392)
Supplement: Dataset S1 — PU.1 ChIP-Seq Summary. Summary of PU.1 ChIP-Seq data. File includes all peaks identified in ES-EP and MEL cells. Peaks that are within 2 kb of TSS are assigned with a RefSeq gene. (2.05 MB XLS) [file pgen.1001392.s001.xls]

## Sheet: 工作表1
chromosome	Peak position	Reads in MEL	Reads in ESEP	Normalized reads in ESEP	Ratio (MEL/ESEP)	RefSeq
chr1	52783701	220	89	84.3159	2.60923	NM_178081
chr1	74283075	239	322	305.053	0.78347	NM_029711
chr1	136616430	196	69	65.3685	2.99838
chr1	7.16036e+07	217	336	318.316	0.681712	NM_026195
chr1	155261772	136	15	14.2106	9.57035
chr1	52289237	196	244	231.158	0.847904	NM_001113383
chr1	57529275	92	101	95.6844	0.961494
chr1	193399581	153	224	212.211	0.720981	NM_029766
chr1	193399581	153	224	212.211	0.720981	NM_178632
chr1	51991545	146	20	18.9474	7.70554
chr1	5.6839e+07	120	95	90.0002	1.33333
chr1	153862941	142	175	165.79	0.856506
chr1	5.50397e+07	110	97	91.8949	1.19702
chr1	8.77612e+07	25	24	22.7369	1.09954
chr1	37487036	151	242	229.264	0.658631	NM_198006
chr1	37487036	151	242	229.264	0.658631	NM_026123
chr1	1.58239e+08	70	60	56.8422	1.23148	NM_130456
chr1	1.69271e+08	23	29	27.4737	0.837163
chr1	1.34238e+08	135	134	126.948	1.06343
chr1	1.3347e+08	38	33	31.2632	1.21549
chr1	181476539	188	288	272.843	0.689042	NM_146105
chr1	181476539	188	288	272.843	0.689042	NM_008249
chr1	94830927	122	102	96.6317	1.26253	NM_011796
chr1	1.45764e+08	96	97	91.8949	1.04467
chr1	9.93422e+06	132	196	185.685	0.710883	NR_004410
chr1	9.93422e+06	132	196	185.685	0.710883	NR_024067
chr1	2.13261e+07	97	100	94.737	1.02389
chr1	193740899	140	88	83.3686	1.67929
chr1	193149633	126	149	141.158	0.892616	NM_025864
chr1	59887321	86	112	106.105	0.810514
chr1	137530253	101	32	30.3158	3.33159
chr1	157883088	159	187	177.158	0.897503	NM_144791
chr1	5.49832e+07	176	124	117.474	1.49821	NM_001081433
chr1	6.41688e+07	127	181	171.474	0.740637	NM_033563
chr1	109480842	116	30	28.4211	4.08147
chr1	1.36688e+08	67	84	79.5791	0.84193
chr1	88406173	133	89	84.3159	1.5774
chr1	52779672	121	14	13.2632	9.123
chr1	1.84185e+08	84	37	35.0527	2.39639
chr1	7.44862e+07	94	123	116.527	0.806683
chr1	157131089	85	54	51.158	1.66152
chr1	1.35061e+08	134	80	75.7896	1.76805
chr1	152240258	127	218	206.527	0.614933	NM_145511
chr1	152240258	127	218	206.527	0.614933	NM_133780
chr1	156994513	66	25	23.6843	2.78666	NM_008209
chr1	34899851	109	181	171.474	0.635665	NM_174997
chr1	167316088	73	44	41.6843	1.75126
chr1	108693225	162	119	112.737	1.43697	NM_009190
chr1	154233789	99	127	120.316	0.822833	NM_025677
chr1	193074020	101	111	105.158	0.960459
chr1	165313911	68	111	105.158	0.646646
chr1	5.50842e+07	128	155	146.842	0.871683	NM_031179
chr1	137663087	132	95	90.0002	1.46666	NM_013750
chr1	97486780	77	99	93.7896	0.820986
chr1	5.19876e+07	125	31	29.3685	4.25626
chr1	107888127	140	134	126.948	1.10282	NM_001122676
chr1	1.86761e+08	50	15	14.2106	3.51851
chr1	182852626	98	88	83.3686	1.1755
chr1	1.74171e+08	71	40	37.8948	1.87361
chr1	1.57006e+08	165	250	236.843	0.696665	NM_021433
chr1	193548771	68	32	30.3158	2.24305
chr1	75248354	84	88	83.3686	1.00757
chr1	194886590	75	27	25.579	2.93209
chr1	155146734	56	14	13.2632	4.22221
chr1	152921768	62	94	89.0528	0.696216
chr1	59434440	58	31	29.3685	1.97491
chr1	108828777	82	8	7.57896	10.8194
chr1	1.02586e+07	65	49	46.4211	1.40022
chr1	13503953	78	14	13.2632	5.88094
chr1	1.60149e+08	60	7	6.63159	9.0476
chr1	182609756	11	17	16.1053	0.683005
chr1	1.74444e+08	84	54	51.158	1.64197
chr1	52687570	106	113	107.053	0.990165	NR_024590
chr1	166107112	86	3	2.84211	30.2592
chr1	5.29018e+07	106	160	151.579	0.699304	NM_146108
chr1	10316089	52	102	96.6317	0.538125
chr1	58852357	148	157	148.737	0.995044	NM_009812
chr1	8.91105e+07	115	159	150.632	0.763451	NM_001039170
chr1	8.91105e+07	115	159	150.632	0.763451	NM_001039169
chr1	1.43023e+08	67	27	25.579	2.61934
chr1	121733386	84	116	109.895	0.764366	NM_019933
chr1	89534999	70	77	72.9475	0.959594
chr1	69564752	55	58	54.9475	1.00096
chr1	154613767	176	292	276.632	0.636224	NM_026369
chr1	1.72906e+08	89	113	107.053	0.831365	NM_001077189
chr1	3.79219e+07	87	214	202.737	0.429127	NM_207228
chr1	16627885	64	37	35.0527	1.82582
chr1	5.99525e+07	67	81	76.737	0.873112
chr1	158421512	64	19	18	3.55555
chr1	1.75908e+08	73	46	43.579	1.67512
chr1	6.49725e+07	66	11	10.4211	6.33332
chr1	1.0745e+08	58	42	39.7895	1.45767
chr1	44255636	45	41	38.8422	1.15853
chr1	162143088	101	175	165.79	0.609205	NM_009786
chr1	1.82383e+08	81	14	13.2632	6.10713
chr1	16611380	39	44	41.6843	0.935604
chr1	74436535	67	67	63.4738	1.05555	NM_153088
chr1	179040955	68	53	50.2106	1.3543
chr1	5.97103e+07	73	49	46.4211	1.57256
chr1	108416245	53	9	8.52633	6.21604
chr1	58735472	67	28	26.5264	2.52579
chr1	193902596	88	33	31.2632	2.81481
chr1	1.33555e+08	54	61	57.7896	0.934425
chr1	95380777	48	33	31.2632	1.53535
chr1	1.75442e+08	29	22	20.8421	1.39141
chr1	3.6365e+07	96	167	158.211	0.606785	NM_145996
chr1	1.73482e+08	123	184	174.316	0.705615
chr1	74863611	89	69	65.3685	1.36151
chr1	174353592	50	31	29.3685	1.70251
chr1	35917923	50	90	85.2633	0.586419
chr1	5.88003e+07	57	75	71.0528	0.802221
chr1	154645433	50	11	10.4211	4.79797
chr1	1.67888e+08	55	40	37.8948	1.45139
chr1	5.90302e+07	103	95	90.0002	1.14444	NM_172656
chr1	162176207	45	27	25.579	1.75926
chr1	1.73165e+08	55	20	18.9474	2.90277	NM_010185
chr1	82313381	59	111	105.158	0.56106	NM_029777
chr1	1.62837e+08	100	170	161.053	0.620914	NM_001024952
chr1	144021453	4	6	5.68422	0.703702
chr1	7.51382e+07	80	106	100.421	0.796644	NM_170755
chr1	7.51382e+07	80	106	100.421	0.796644	NM_026977
chr1	15796070	72	132	125.053	0.575757	NM_009352
chr1	3.37267e+07	70	95	90.0002	0.777776	NM_008922
chr1	173590698	60	119	112.737	0.532212
chr1	9.53755e+07	136	148	140.211	0.969968	NM_133808
chr1	9.53755e+07	136	148	140.211	0.969968	NM_010891
chr1	133951130	51	64	60.6317	0.841144
chr1	3.76432e+07	58	14	13.2632	4.37301
chr1	132965046	51	45	42.6317	1.19629
chr1	1.5475e+08	109	155	146.842	0.742293	NM_001005507
chr1	39633609	84	137	129.79	0.647201	NM_001033135
chr1	156930824	77	88	83.3686	0.923609
chr1	3.44962e+07	82	81	76.737	1.06859	NM_178601
chr1	3.44962e+07	82	81	76.737	1.06859	NM_027159
chr1	1.1035e+08	59	5	4.73685	12.4555
chr1	99666451	154	133	126	1.22222	NM_173760
chr1	99666451	154	133	126	1.22222	NM_026250
chr1	172726020	46	31	29.3685	1.56631
chr1	96765639	48	40	37.8948	1.26666
chr1	75184610	88	95	90.0002	0.977776
chr1	1.06374e+08	41	12	11.3684	3.60648
chr1	8.84009e+07	89	147	139.263	0.639077
chr1	173341423	94	180	170.527	0.551234	NM_009480
chr1	146622540	62	104	98.5265	0.629272	NM_022881
chr1	124253858	45	53	50.2106	0.896225
chr1	9.73485e+07	40	37	35.0527	1.14114
chr1	13579908	104	167	158.211	0.657351	NM_028173
chr1	133378162	46	58	54.9475	0.837163
chr1	1.21401e+08	95	122	115.579	0.821948	NM_022327
chr1	67048168	57	29	27.4737	2.07471
chr1	55476006	51	14	13.2632	3.84523
chr1	1.33043e+08	51	65	61.5791	0.828204
chr1	7.44441e+07	61	115	108.948	0.559902
chr1	1.38032e+08	72	94	89.0528	0.808509
chr1	1.73775e+08	57	84	79.5791	0.716269
chr1	1.33367e+08	56	91	86.2107	0.649572
chr1	94556140	60	77	72.9475	0.822509
chr1	4.79795e+06	91	183	173.369	0.524893	NM_008866
chr1	53353898	134	128	121.263	1.10503	NM_153556
chr1	53353898	134	128	121.263	1.10503	NM_145517
chr1	1.83468e+08	59	84	79.5791	0.741401
chr1	10270442	54	35	33.158	1.62857
chr1	1.21972e+08	71	32	30.3158	2.34201	NM_019432
chr1	1.84859e+08	49	22	20.8421	2.35101
chr1	94538422	74	50	47.3685	1.56222
chr1	1.4086e+08	70	123	116.527	0.600722
chr1	108213785	46	15	14.2106	3.23703
chr1	1.86559e+08	40	8	7.57896	5.27777
chr1	60127778	58	37	35.0527	1.65465
chr1	95651520	151	187	177.158	0.852346	NM_174874
chr1	95651520	151	187	177.158	0.852346	NM_025920
chr1	1.27332e+08	96	179	169.579	0.566107	NM_023735
chr1	155632934	43	16	15.1579	2.8368
chr1	1.67323e+08	64	86	81.4738	0.785528
chr1	1.83375e+08	48	4	3.78948	12.6666
chr1	3.69768e+07	46	75	71.0528	0.647406
chr1	63166457	66	26	24.6316	2.67948
chr1	169198753	68	52	49.2632	1.38034
chr1	1.29671e+08	72	140	132.632	0.542856	NM_028399
chr1	51535305	75	106	100.421	0.746854	NM_028696
chr1	9.72105e+07	99	96	90.9475	1.08854	NM_026321
chr1	1.73728e+08	55	15	14.2106	3.87036
chr1	154453479	55	64	60.6317	0.907116
chr1	159342773	73	121	114.632	0.636822	NM_177644
chr1	137841270	46	24	22.7369	2.02314
chr1	3.73657e+07	43	17	16.1053	2.66993
chr1	3.39403e+07	43	5	4.73685	9.07776
chr1	1.63353e+07	27	29	27.4737	0.982757
chr1	173491516	84	55	52.1054	1.61212
chr1	94807372	115	123	116.527	0.9869	NM_181405
chr1	161264475	45	40	37.8948	1.1875
chr1	7.10505e+07	41	43	40.7369	1.00646
chr1	184288478	50	18	17.0527	2.93209
chr1	186556062	82	58	54.9475	1.49233	NM_008250
chr1	133764025	58	90	85.2633	0.680246	NM_144875
chr1	90484036	44	68	64.4212	0.683005
chr1	1.5379e+08	37	84	79.5791	0.464946
chr1	1.4585e+08	41	63	59.6843	0.686948	NM_009061
chr1	2.40052e+07	45	62	58.7369	0.766128
chr1	109480680	114	29	27.4737	4.14942
chr1	168077028	53	34	32.2106	1.64542
chr1	19976454	14	21	19.8948	0.703702
chr1	1.45863e+07	33	38	36.0001	0.916665
chr1	9.95578e+07	160	171	162	0.987653	NM_133825
chr1	1.6586e+08	89	117	110.842	0.802943	NM_028776
chr1	8.76899e+07	86	149	141.158	0.609246	NM_133781
chr1	1.36997e+08	61	21	19.8948	3.06613
chr1	1.91512e+08	65	63	59.6843	1.08906	NM_001081363
chr1	94544851	59	32	30.3158	1.94618	NM_153114
chr1	1.37577e+08	43	7	6.63159	6.48412
chr1	179726788	90	169	160.106	0.562129	NM_007422
chr1	5.51126e+07	80	34	32.2106	2.48366
chr1	80398634	30	10	9.4737	3.16666
chr1	7.41776e+07	42	28	26.5264	1.58333
chr1	122019651	33	33	31.2632	1.05555	NM_028439
chr1	122019651	33	33	31.2632	1.05555	NM_007830
chr1	9796196	53	71	67.2633	0.787949
chr1	36426053	61	108	102.316	0.596192	NM_172652
chr1	36187278	56	118	111.79	0.500941
chr1	9.31469e+07	97	150	142.106	0.682591	NM_026454
chr1	1.64556e+08	40	87	82.4212	0.485312
chr1	108059398	45	48	45.4738	0.989582
chr1	52984463	45	22	20.8421	2.15909
chr1	1.57273e+08	32	35	33.158	0.965078
chr1	59607366	46	19	18	2.55555
chr1	8.89352e+07	46	37	35.0527	1.31231
chr1	98757179	9	7	6.63159	1.35714
chr1	74206350	46	15	14.2106	3.23703
chr1	60973207	40	49	46.4211	0.861676
chr1	1.31674e+08	58	84	79.5791	0.728835
chr1	89516897	64	104	98.5265	0.649572	NM_001110193
chr1	135607597	60	37	35.0527	1.71171
chr1	134449802	39	28	26.5264	1.47024
chr1	1.08422e+08	41	14	13.2632	3.09126
chr1	34529591	56	60	56.8422	0.985183
chr1	183117345	40	72	68.2106	0.586419
chr1	138594145	14	6	5.68422	2.46296
chr1	135277369	48	20	18.9474	2.53333
chr1	14085972	22	22	20.8421	1.05555
chr1	1.33905e+08	85	158	149.684	0.567861	NM_007923
chr1	1.73434e+08	79	110	104.211	0.758079	NM_019484
chr1	177455186	32	50	47.3685	0.675554
chr1	1.61024e+07	33	18	17.0527	1.93518
chr1	173404496	42	34	32.2106	1.30392
chr1	4847860	66	78	73.8949	0.893161	NM_011541
chr1	141127014	39	23	21.7895	1.78985
chr1	151801345	54	17	16.1053	3.35294
chr1	1.42164e+08	35	14	13.2632	2.63888
chr1	108405374	46	14	13.2632	3.46825
chr1	108830359	26	4	3.78948	6.8611	NM_027971
chr1	1.92947e+08	37	27	25.579	1.4465
chr1	172994762	24	29	27.4737	0.873562
chr1	197067902	105	89	84.3159	1.24532
chr1	75518320	65	51	48.3159	1.34531	NM_027886
chr1	167711767	53	23	21.7895	2.43236
chr1	187153187	80	87	82.4212	0.970624	NM_198653
chr1	36301175	89	118	111.79	0.796138	NM_198899
chr1	109278210	60	4	3.78948	15.8333
chr1	1.40516e+08	60	88	83.3686	0.719696	NM_021605
chr1	16095904	80	139	131.684	0.607513	NM_133832
chr1	16095904	80	139	131.684	0.607513	NM_011291
chr1	5.38751e+07	31	17	16.1053	1.92483
chr1	5.97277e+07	61	60	56.8422	1.07315	NM_009460
chr1	8.81132e+07	42	38	36.0001	1.16666
chr1	80755109	76	71	67.2633	1.12989	NM_175291
chr1	113196163	42	13	12.3158	3.41025
chr1	58769625	19	7	6.63159	2.86507	NM_207653
chr1	133423109	55	71	67.2633	0.817682	NM_001081011
chr1	133423109	55	71	67.2633	0.817682	NM_175382
chr1	181162319	42	74	70.1054	0.599098
chr1	13326169	39	40	37.8948	1.02916
chr1	1.74266e+08	35	16	15.1579	2.30902
chr1	1.41319e+08	54	87	82.4212	0.655171	NM_172643
chr1	39044521	60	76	72.0001	0.833332	NM_026850
chr1	90149692	61	40	37.8948	1.60972
chr1	89545525	63	89	84.3159	0.74719
chr1	1.6764e+08	53	64	60.6317	0.87413	NM_001038846
chr1	6.04003e+07	85	100	94.737	0.897221	NM_030013
chr1	1.36865e+08	41	72	68.2106	0.601079
chr1	167933239	76	126	119.369	0.636683	NM_011137
chr1	183246961	51	49	46.4211	1.09864
chr1	7.10919e+07	36	20	18.9474	1.9
chr1	9.33561e+07	90	166	157.263	0.572288	NM_011066
chr1	134030242	28	7	6.63159	4.22221
chr1	6249527	8	7	6.63159	1.20635
chr1	1.37028e+08	50	62	58.7369	0.851253	NM_177081
chr1	1.37028e+08	50	62	58.7369	0.851253	NM_007955
chr1	5.44959e+07	44	29	27.4737	1.60153	NM_001033194
chr1	16509223	46	47	44.5264	1.0331	NM_025303
chr1	195384532	36	3	2.84211	12.6666
chr1	36187347	57	116	109.895	0.518677
chr1	8.96529e+07	85	104	98.5265	0.862712	NM_029846
chr1	141359662	38	15	14.2106	2.67407
chr1	3.69275e+07	53	77	72.9475	0.72655
chr1	4.69787e+07	39	49	46.4211	0.840135
chr1	1.34943e+08	77	65	61.5791	1.25043
chr1	1.84271e+08	81	103	97.5791	0.830096	NM_175127
chr1	7.53143e+07	88	167	158.211	0.55622	NM_016878
chr1	7.53143e+07	88	167	158.211	0.55622	NM_001110831
chr1	155379548	27	7	6.63159	4.07142
chr1	55294146	101	90	85.2633	1.18457	NM_175439
chr1	1.67212e+08	50	39	36.9474	1.35327
chr1	140042325	33	15	14.2106	2.32222
chr1	64236250	38	13	12.3158	3.08546
chr1	99275006	10	9	8.52633	1.17284
chr1	9.44601e+07	29	26	24.6316	1.17735
chr1	1.6403e+08	34	6	5.68422	5.98147
chr1	4.69098e+07	55	110	104.211	0.527777	NM_172653
chr1	1.08305e+08	53	12	11.3684	4.66203
chr1	1.82393e+08	41	47	44.5264	0.920802
chr1	193699773	52	30	28.4211	1.82963
chr1	2.3426e+07	22	13	12.3158	1.78632
chr1	5.845e+07	93	100	94.737	0.981665	NM_025824
chr1	133389148	45	19	18	2.5
chr1	145624394	54	101	95.6844	0.564355	NM_013835
chr1	145624394	54	101	95.6844	0.564355	NM_019562
chr1	1.93137e+08	39	39	36.9474	1.05555
chr1	167572683	35	42	39.7895	0.879628
chr1	3.60293e+07	47	12	11.3684	4.13425
chr1	181481686	52	137	129.79	0.400648
chr1	165905377	27	36	34.1053	0.791665
chr1	9.95729e+07	30	10	9.4737	3.16666
chr1	180677770	11	4	3.78948	2.90277
chr1	168316470	31	7	6.63159	4.6746
chr1	159243720	33	19	18	1.83333
chr1	3042988	15	17	16.1053	0.931371
chr1	3.63212e+07	44	78	73.8949	0.595441
chr1	114352840	22	14	13.2632	1.65873
chr1	174078316	48	49	46.4211	1.03401	NM_153555
chr1	181733709	67	89	84.3159	0.79463	NM_026375
chr1	134143107	35	15	14.2106	2.46296
chr1	5.87778e+07	37	11	10.4211	3.5505
chr1	60466250	62	42	39.7895	1.5582	NM_198127
chr1	5.94715e+07	50	14	13.2632	3.76983
chr1	37693134	13	3	2.84211	4.57407
chr1	182186511	76	136	128.842	0.589868	NM_001128605
chr1	59539343	74	64	60.6317	1.22048	NM_008057
chr1	1.67473e+08	29	22	20.8421	1.39141
chr1	135260472	85	61	57.7896	1.47085	NM_175443
chr1	58052884	52	35	33.158	1.56825	NM_199007
chr1	136979059	31	22	20.8421	1.48737
chr1	174241432	70	97	91.8949	0.76174	NM_080419
chr1	1.08611e+08	83	48	45.4738	1.82523	NM_177410
chr1	95531844	90	80	75.7896	1.1875	NM_021537
chr1	34521637	52	35	33.158	1.56825
chr1	5.21708e+07	51	61	57.7896	0.882512
chr1	58561670	69	69	65.3685	1.05555	NM_008765
chr1	155334772	59	96	90.9475	0.648726	NM_007842
chr1	6.32239e+07	68	55	52.1054	1.30505	NM_145518
chr1	6.32239e+07	68	55	52.1054	1.30505	NM_018796
chr1	174025751	35	19	18	1.94444
chr1	155853421	34	68	64.4212	0.527777
chr1	1.93731e+08	96	78	73.8949	1.29914	NM_009579
chr1	1.0086e+08	29	27	25.579	1.13374
chr1	159480038	29	32	30.3158	0.956596
chr1	5.997e+07	108	99	93.7896	1.15151	NM_001037725
chr1	167087521	23	7	6.63159	3.46825
chr1	97958217	30	25	23.6843	1.26666
chr1	112805928	39	6	5.68422	6.8611
chr1	8.76004e+07	48	7	6.63159	7.23808
chr1	24864747	16	15	14.2106	1.12592
chr1	39539087	29	40	37.8948	0.765276
chr1	1.67391e+08	84	104	98.5265	0.852563	NM_027430
chr1	155272332	48	61	57.7896	0.8306	NM_001033162
chr1	34525062	51	25	23.6843	2.15333
chr1	137628196	32	6	5.68422	5.62962
chr1	190909295	30	17	16.1053	1.86274
chr1	6.67453e+07	24	23	21.7895	1.10145
chr1	196812203	42	20	18.9474	2.21666
chr1	93395336	39	11	10.4211	3.74242
chr1	111927267	22	22	20.8421	1.05555
chr1	1.08541e+08	42	9	8.52633	4.92592
chr1	1.4131e+08	29	53	50.2106	0.577567
chr1	194999708	56	37	35.0527	1.59759	NM_181048
chr1	89693261	37	22	20.8421	1.77525
chr1	95262412	38	14	13.2632	2.86507
chr1	75233089	53	55	52.1054	1.01717	NM_178055
chr1	75233089	53	55	52.1054	1.01717	NM_020266
chr1	3.7598e+07	59	127	120.316	0.490375
chr1	95698504	61	63	59.6843	1.02204	NM_023136
chr1	39592960	74	141	133.579	0.553979	NM_028043
chr1	1.63807e+08	56	133	126	0.444444
chr1	132198344	30	27	25.579	1.17284
chr1	140957072	29	34	32.2106	0.900325
chr1	52283416	30	26	24.6316	1.21795
chr1	167084460	29	8	7.57896	3.82638
chr1	6.00733e+07	49	54	51.158	0.957817
chr1	122190579	41	75	71.0528	0.577036
chr1	96214781	33	22	20.8421	1.58333
chr1	1.03799e+08	45	52	49.2632	0.91346
chr1	139490499	28	4	3.78948	7.38888
chr1	108069183	84	90	85.2633	0.985183
chr1	38479392	28	14	13.2632	2.11111
chr1	59499662	18	11	10.4211	1.72727
chr1	1.3277e+08	33	43	40.7369	0.810076
chr1	190890701	14		0	14/0
chr1	36569520	59	81	76.737	0.76886	NM_001039551
chr1	157710328	32	32	30.3158	1.05555
chr1	36748282	46	80	75.7896	0.606943	NM_009942
chr1	36748282	46	80	75.7896	0.606943	NM_001099320
chr1	1.73771e+08	47	11	10.4211	4.51009	NM_013489
chr1	75204134	23	9	8.52633	2.69753
chr1	153602671	45	54	51.158	0.879628	NM_001039644
chr1	1.93895e+08	45	20	18.9474	2.375
chr1	181093057	17	57	54.0001	0.314814
chr1	183772397	80	132	125.053	0.63973	NM_133815
chr1	135028088	71	96	90.9475	0.78067	NM_133819
chr1	9.43385e+07	37	12	11.3684	3.25462
chr1	1.74328e+08	32	14	13.2632	2.41269
chr1	55144490	87	75	71.0528	1.22444	NM_008303
chr1	55144490	87	75	71.0528	1.22444	NM_010477
chr1	55112392	77	34	32.2106	2.39052
chr1	44159183	58	68	64.4212	0.900325	NM_029368
chr1	1.7264e+08	67	36	34.1053	1.9645
chr1	38751224	42	13	12.3158	3.41025
chr1	108656057	94	70	66.3159	1.41746	NM_027534
chr1	182779109	36	59	55.8948	0.644067
chr1	1.87279e+08	64	87	82.4212	0.776499	NM_001033286
chr1	1.45731e+08	28	34	32.2106	0.86928
chr1	154277032	21	13	12.3158	1.70513
chr1	155906444	8	9	8.52633	0.93827
chr1	94803769	81	73	69.158	1.17123	NM_175118
chr1	193141749	59	78	73.8949	0.798432	NM_025424
chr1	8.83389e+07	85	61	57.7896	1.47085
chr1	1.77471e+08	34	50	47.3685	0.717777
chr1	157820037	61	82	77.6843	0.785229
chr1	189971837	40	8	7.57896	5.27777
chr1	9.76458e+07	33	35	33.158	0.995236
chr1	136148197	18	9	8.52633	2.11111
chr1	9.8838e+07	25	6	5.68422	4.39814
chr1	74188280	15	6	5.68422	2.63888
chr1	176089448	31	33	31.2632	0.991581	NM_146305
chr1	71460997	15	4	3.78948	3.95833
chr1	158604436	35	55	52.1054	0.671716	NM_023141
chr1	9.33109e+07	34	30	28.4211	1.19629	NM_019479
chr1	181365001	33	12	11.3684	2.90277
chr1	1.36852e+08	39	37	35.0527	1.11261	NM_001081307
chr1	153304431	42	43	40.7369	1.03101
chr1	34517072	48	41	38.8422	1.23577	NM_011206
chr1	183262958	38	24	22.7369	1.67129
chr1	1.80267e+08	60	92	87.158	0.688405	NM_016805
chr1	169238828	64	110	104.211	0.61414	NM_001039483
chr1	1.82699e+08	47	52	49.2632	0.954058
chr1	133096894	46	9	8.52633	5.39505
chr1	164500983	57	111	105.158	0.542041	NM_016796
chr1	145405407	28	23	21.7895	1.28502
chr1	1.9368e+08	39	22	20.8421	1.87121
chr1	120404295	37	27	25.579	1.4465
chr1	174452744	39	14	13.2632	2.94047
chr1	1.57939e+08	27	24	22.7369	1.1875
chr1	39993324	35	44	41.6843	0.839645
chr1	1.92887e+08	59	101	95.6844	0.616611	NM_198654
chr1	173224890	30	61	57.7896	0.519125	NM_025388
chr1	33777009	55	71	67.2633	0.817682	NM_008999
chr1	38552400	32	13	12.3158	2.59829
chr1	1.93221e+08	65	75	71.0528	0.914813	NM_144880
chr1	6.31613e+07	49	34	32.2106	1.52124	NM_001081436
chr1	145822017	34	28	26.5264	1.28174
chr1	9.82021e+07	37	15	14.2106	2.6037
chr1	133032855	34	62	58.7369	0.578852	NM_145508
chr1	55188211	109	100	94.737	1.15055	NM_025283
chr1	180336241	61	91	86.2107	0.707569	NM_026626
chr1	184175258	32	21	19.8948	1.60846
chr1	190662057	49	4	3.78948	12.9305
chr1	133421832	38	28	26.5264	1.43254
chr1	44204920	46	51	48.3159	0.952068	NM_011729
chr1	182159199	36	21	19.8948	1.80952
chr1	145549950	78	111	105.158	0.74174	NM_145991
chr1	33871298	65	120	113.684	0.571758	NM_133817
chr1	173384382	28	13	12.3158	2.2735
chr1	1.78763e+08	26	18	17.0527	1.52469
chr1	156945669	68	100	94.737	0.717777	NM_010500
chr1	121786143	28	15	14.2106	1.97037
chr1	1.12111e+08	24	6	5.68422	4.22221
chr1	110032078	22	18	17.0527	1.29012
chr1	1.33504e+08	29	26	24.6316	1.17735
chr1	179189015	50	53	50.2106	0.995805
chr1	1.81598e+08	65	74	70.1054	0.927176	NM_178653
chr1	53841821	49	62	58.7369	0.834228	NM_133810
chr1	129218971	24	8	7.57896	3.16666
chr1	38186106	59	99	93.7896	0.629067	NM_019570
chr1	158969254	33	20	18.9474	1.74166
chr1	107912996	40	54	51.158	0.781892
chr1	133085320	48	26	24.6316	1.94871
chr1	136788511	28	27	25.579	1.09465
chr1	130457753	29	6	5.68422	5.10184
chr1	57434418	62	71	67.2633	0.921751
chr1	192949782	41	30	28.4211	1.44259
chr1	36996293	74	90	85.2633	0.8679	NM_018872
chr1	153191664	69	107	101.369	0.680684	NM_001039512
chr1	182744277	51	84	79.5791	0.640872	NM_008210
chr1	142635747	23	22	20.8421	1.10353
chr1	12685729	7	1	0.94737	7.38888
chr1	92931241	36	3	2.84211	12.6666
chr1	1.52943e+08	29	35	33.158	0.874602
chr1	7.72955e+07	25	4	3.78948	6.59721
chr1	157888008	36	34	32.2106	1.11765	NM_022329
chr1	1.80299e+08	37	64	60.6317	0.610242
chr1	168068547	36	20	18.9474	1.9
chr1	9.53002e+07	30	25	23.6843	1.26666
chr1	130344010	31	11	10.4211	2.97474
chr1	127138480	23	45	42.6317	0.539505
chr1	3.67668e+07	63	98	92.8423	0.67857	NM_146107
chr1	16655539	44	68	64.4212	0.683005	NM_026392
chr1	184458940	28	22	20.8421	1.34343
chr1	4.39909e+07	62	128	121.263	0.511284	NM_009418
chr1	1.94597e+08	51	30	28.4211	1.79444	NM_144881
chr1	1.54655e+08	37	26	24.6316	1.50213	NM_010877
chr1	60099739	53	56	53.0527	0.999006	NM_027407
chr1	172996133	13	10	9.4737	1.37222
chr1	110448849	9	11	10.4211	0.863635
chr1	10223121	91	178	168.632	0.539637	NM_001102430
chr1	1.82656e+08	70	108	102.316	0.684155	NM_133225
chr1	5.80269e+07	64	62	58.7369	1.0896	NM_030211
chr1	58502452	54	54	51.158	1.05555	NM_027374
chr1	5.48312e+07	37	12	11.3684	3.25462
chr1	5.34094e+07	66	92	87.158	0.757245	NM_133728
chr1	173177226	59	100	94.737	0.622777	NM_153064
chr1	135510380	42	30	28.4211	1.47778
chr1	130487653	44	10	9.4737	4.64444	NM_009911
chr1	1.58852e+08	38	25	23.6843	1.60444
chr1	80810353	6	6	5.68422	1.05555
chr1	132612389	44	58	54.9475	0.800765	NM_008825
chr1	132612389	44	58	54.9475	0.800765	NM_178691
chr1	137179314	36	39	36.9474	0.974357	NM_145417
chr1	111935681	7	4	3.78948	1.84722
chr1	182790787	18	12	11.3684	1.58333
chr1	153937301	47	68	64.4212	0.729574	NM_197990
chr1	99301084	14	8	7.57896	1.84722
chr1	5.9326e+07	26	22	20.8421	1.24747
chr1	150221142	11	6	5.68422	1.93518
chr1	179611399	36	15	14.2106	2.53333
chr1	74415139	36	19	18	2
chr1	9738525	51	83	78.6317	0.648593	NM_173443
chr1	52363806	24	13	12.3158	1.94871
chr1	54968299	41	27	25.579	1.60288
chr1	182694259	37	42	39.7895	0.929893
chr1	52874563	45	24	22.7369	1.97916	NM_008384
chr1	1.93581e+08	28	19	18	1.55555
chr1	134267594	42	30	28.4211	1.47778
chr1	190181535	24	7	6.63159	3.61904
chr1	43503037	51	65	61.5791	0.828204	NM_010879
chr1	52556904	49	57	54.0001	0.907406	NM_008667
chr1	4.58521e+07	51	73	69.158	0.737442	NM_028599
chr1	1.57406e+08	53	104	98.5265	0.537926	NM_028250
chr1	59376735	26	17	16.1053	1.61438
chr1	9787388	16	32	30.3158	0.527777	NM_177547
chr1	52466139	18	8	7.57896	2.375
chr1	133839658	25	33	31.2632	0.799662
chr1	95932111	53	6	5.68422	9.32406
chr1	9.30766e+07	52	17	16.1053	3.22875	NM_178401
chr1	53321645	32	11	10.4211	3.0707
chr1	173152090	30	28	26.5264	1.13095	NM_001037170
chr1	113059474	20	1	0.94737	21.1111
chr1	94935004	28	36	34.1053	0.820986
chr1	85098462	41	34	32.2106	1.27287
chr1	164478754	41	42	39.7895	1.03042	NM_144877
chr1	191587431	7	5	4.73685	1.47778
chr1	13511133	19	5	4.73685	4.0111
chr1	1.80771e+08	27	9	8.52633	3.16666
chr1	89051365	35	42	39.7895	0.879628	NM_021306
chr1	72916882	20	11	10.4211	1.91919
chr1	96940081	20	10	9.4737	2.11111
chr1	1.56876e+08	42	27	25.579	1.64197
chr1	140144848	18	7	6.63159	2.71428
chr1	89547394	23	28	26.5264	0.867062
chr1	36507326	22	11	10.4211	2.11111
chr1	99981965	22	9	8.52633	2.58024
chr1	34858811	42	32	30.3158	1.38541	NM_183019
chr1	1.83936e+08	25	40	37.8948	0.659721
chr1	39424819	45	52	49.2632	0.91346	NM_053257
chr1	142172483	33	21	19.8948	1.65873
chr1	4.04872e+07	29	46	43.579	0.665458
chr1	173310027	31	15	14.2106	2.18148
chr1	162964798	48	56	53.0527	0.90476	NM_173424
chr1	162964798	48	56	53.0527	0.90476	NR_002840
chr1	136446641	39	16	15.1579	2.57291
chr1	132696115	20	23	21.7895	0.917873	NM_144960
chr1	5.88595e+07	39	14	13.2632	2.94047	NM_001080126
chr1	54980396	27	3	2.84211	9.49998
chr1	121422962	70	124	117.474	0.595877	NM_146103
chr1	59820103	47	56	53.0527	0.885911	NM_007561
chr1	1.45822e+08	35	28	26.5264	1.31944
chr1	8.83312e+07	43	67	63.4738	0.677445
chr1	9.82022e+07	37	13	12.3158	3.00427
chr1	9.34436e+07	50	20	18.9474	2.63888
chr1	97562890	19	1	0.94737	20.0555	NM_009183
chr1	6204627	65	102	96.6317	0.672657	NM_009826
chr1	169214718	65	95	90.0002	0.722221	NM_030724
chr1	59022179	27	22	20.8421	1.29545
chr1	157264104	50	118	111.79	0.447269	NM_011273
chr1	137583487	28	7	6.63159	4.22221
chr1	162198721	25	55	52.1054	0.479797
chr1	195494153	18	8	7.57896	2.375
chr1	90174100	79	99	93.7896	0.842311	NM_198652
chr1	90174100	79	99	93.7896	0.842311	NM_172505
chr1	137043649	76	124	117.474	0.646952	NM_026823
chr1	130793757	8	6	5.68422	1.4074
chr1	116885083	4	7	6.63159	0.603174
chr1	129761096	4	5	4.73685	0.844443
chr1	170066063	11	4	3.78948	2.90277
chr1	192849936	61	73	69.158	0.882038	NM_001081259
chr1	167542520	16	8	7.57896	2.11111
chr1	166975181	9	6	5.68422	1.58333
chr1	172519707	49	52	49.2632	0.994656	NM_001109985
chr1	173716131	23	7	6.63159	3.46825
chr1	9.31322e+07	38	22	20.8421	1.82323
chr1	172145301	54	44	41.6843	1.29545	NM_010633
chr1	42771433	21	11	10.4211	2.01515
chr1	9.95561e+07	21	9	8.52633	2.46296
chr1	107560743	62	43	40.7369	1.52196	NM_173187
chr1	107560743	62	43	40.7369	1.52196	NM_013784
chr1	9663973	25	23	21.7895	1.14734
chr1	1.72816e+08	53	53	50.2106	1.05555	NM_023173
chr1	43149412	42	68	64.4212	0.65196
chr1	4224476	19	44	41.6843	0.455807
chr1	159215712	25	22	20.8421	1.19949
chr1	32305502	24	31	29.3685	0.817203
chr1	192865357	25	29	27.4737	0.90996
chr1	104988053	18	11	10.4211	1.72727
chr1	88424940	52	112	106.105	0.490079	NM_008972
chr1	64664318	42	33	31.2632	1.34343	NM_025964
chr1	174306738	56	54	51.158	1.09465	NM_026234
chr1	99528875	38	6	5.68422	6.68517
chr1	166441946	46	8	7.57896	6.06943
chr1	1.58639e+08	31	27	25.579	1.21193
chr1	134288323	38	44	41.6843	0.911615	NM_178874
chr1	134022810	28	14	13.2632	2.11111
chr1	89750069	46	63	59.6843	0.770722	NM_177646
chr1	55133818	19	12	11.3684	1.67129
chr1	87792386	38	39	36.9474	1.02849	NM_022417
chr1	6.01551e+07	69	62	58.7369	1.17473	NM_139150
chr1	6.01551e+07	69	62	58.7369	1.17473	NM_021312
chr1	51537454	37	30	28.4211	1.30185
chr1	4.31277e+07	31	38	36.0001	0.86111
chr1	178744157	54	73	69.158	0.780821	NM_029756
chr1	155179786	58	74	70.1054	0.827326	NM_010683
chr1	23263104	44	70	66.3159	0.663491
chr1	80661992	24	3	2.84211	8.44443
chr1	54855314	38	6	5.68422	6.68517
chr1	182571501	66	99	93.7896	0.703702	NM_001103182
chr1	136312026	35	77	72.9475	0.479797	NM_028320
chr1	158716419	30	12	11.3684	2.63888
chr1	40287291	40	75	71.0528	0.562962
chr1	13444793	27	32	30.3158	0.890623
chr1	1.82628e+08	26	23	21.7895	1.19323	NM_013729
chr1	135032652	36	35	33.158	1.08571
chr1	93113169	25	11	10.4211	2.39899
chr1	25470974	15	19	18	0.833332
chr1	193962027	36	64	60.6317	0.593749	NM_144814
chr1	172495191	21	11	10.4211	2.01515
chr1	72613810	38	24	22.7369	1.67129
chr1	39535435	51	69	65.3685	0.780192	NM_018775
chr1	162269695	20	23	21.7895	0.917873
chr1	1.27375e+08	30	41	38.8422	0.772356
chr1	1.96512e+08	32	9	8.52633	3.75308
chr1	1.57849e+08	29	31	29.3685	0.987453
chr1	80610254	24	14	13.2632	1.80952
chr1	36614728	54	54	51.158	1.05555	NM_001126047
chr1	192752353	58	107	101.369	0.572169	NM_021421
chr1	119748392	18	72	68.2106	0.263888
chr1	88130568	31	48	45.4738	0.681712
chr1	147725317	25	19	18	1.38889
chr1	65233352	50	61	57.7896	0.865208	NM_011086
chr1	65233352	50	61	57.7896	0.865208	NM_001111320
chr1	184179209	18	9	8.52633	2.11111
chr1	177555701	50	71	67.2633	0.743348	NM_010209
chr1	1.3386e+08	58	37	35.0527	1.65465
chr1	1.3386e+08	58	37	35.0527	1.65465
chr1	131005389	13	14	13.2632	0.980157
chr1	33649265	23	27	25.579	0.899175
chr1	182843138	36	23	21.7895	1.65217
chr1	52351551	28	7	6.63159	4.22221
chr1	1.69347e+07	34	12	11.3684	2.99074
chr1	6.31665e+07	67	26	24.6316	2.72008
chr1	182830624	33	29	27.4737	1.20115
chr1	91416337	12	5	4.73685	2.53333
chr1	34529656	57	62	58.7369	0.970428
chr1	137625818	38	14	13.2632	2.86507	NM_007791
chr1	60105854	16	12	11.3684	1.4074
chr1	58933542	23	13	12.3158	1.86752
chr1	160219827	20	9	8.52633	2.34567
chr1	87942882	35	49	46.4211	0.753967	NM_001144992
chr1	58994284	24	18	17.0527	1.4074
chr1	155757756	22	5	4.73685	4.64444
chr1	39993236	35	44	41.6843	0.839645
chr1	144789911	23	8	7.57896	3.03472
chr1	31005993	31	54	51.158	0.605966	NM_011200
chr1	31005993	31	54	51.158	0.605966	NR_002688
chr1	31005993	31	54	51.158	0.605966	NR_002945
chr1	69878936	10	4	3.78948	2.63888
chr1	3.58707e+07	36	7	6.63159	5.42856
chr1	9.32187e+07	40	25	23.6843	1.68889	NM_001033292
chr1	181580702	25	16	15.1579	1.6493
chr1	5.87777e+07	37	10	9.4737	3.90555
chr1	144024151	11	9	8.52633	1.29012
chr1	138362940	37	43	40.7369	0.908267	NM_001081258
chr1	63477108	22	13	12.3158	1.78632
chr1	163899323	26	30	28.4211	0.914813	NM_001039045
chr1	59618449	26	15	14.2106	1.82963
chr1	167764211	15	9	8.52633	1.75926
chr1	163970897	15	22	20.8421	0.719696
chr1	107966632	26	13	12.3158	2.11111
chr1	75220416	27	6	5.68422	4.74999
chr1	5.21761e+07	42	50	47.3685	0.886665	NM_009283
chr1	175477537	19	16	15.1579	1.25347
chr1	108305519	31	11	10.4211	2.97474
chr1	97494876	25	6	5.68422	4.39814
chr1	5.84805e+07	42	51	48.3159	0.86928	NM_009905
chr1	23929303	36	74	70.1054	0.513513	NM_028534
chr1	113665277	11	3	2.84211	3.87036
chr1	193738248	28	16	15.1579	1.84722
chr1	102076793	7	9	8.52633	0.820986
chr1	69817024	20	10	9.4737	2.11111
chr1	24685537	38	52	49.2632	0.771366	NM_026719
chr1	56547382	27	14	13.2632	2.03571
chr1	16803043	23	18	17.0527	1.34876
chr1	197080435	24	6	5.68422	4.22221
chr1	173692365	26	7	6.63159	3.92063
chr1	173087428	18	24	22.7369	0.791665
chr1	7.26139e+07	37	24	22.7369	1.62731
chr1	167325135	31	31	29.3685	1.05555
chr1	1.52923e+08	28	16	15.1579	1.84722
chr1	112609431	21	8	7.57896	2.77083
chr1	2.67438e+07	47	31	29.3685	1.60036	NM_001033764
chr1	167564543	43	61	57.7896	0.744079	NM_001083897
chr1	59293922	40	40	37.8948	1.05555	NM_028717
chr1	59293922	40	40	37.8948	1.05555	NM_146109
chr1	54971562	18	9	8.52633	2.11111
chr1	178550983	14	10	9.4737	1.47778
chr1	165990374	19	11	10.4211	1.82323	NM_011346
chr1	135991721	37	18	17.0527	2.16975
chr1	133597102	19	10	9.4737	2.00555
chr1	75475824	60	93	88.1054	0.681002	NM_177056
chr1	75475824	60	93	88.1054	0.681002	NM_001001566
chr1	75475824	60	93	88.1054	0.681002	NM_001001565
chr1	5.97779e+07	34	23	21.7895	1.56038
chr1	59417675	24	17	16.1053	1.49019
chr1	40488297	26	57	54.0001	0.481481
chr1	7079176	35	45	42.6317	0.820986	NM_183028
chr1	1.66371e+08	29	7	6.63159	4.37301
chr1	133327061	19	17	16.1053	1.17974
chr1	1.33142e+08	59	68	64.4212	0.915848	NM_018750
chr1	88995340	30	25	23.6843	1.26666
chr1	31673563	16	6	5.68422	2.81481
chr1	192717568	29	6	5.68422	5.10184
chr1	180249254	51	65	61.5791	0.828204	NM_025511
chr1	174562876	24	43	40.7369	0.589146	NM_026725
chr1	166205752	34	48	45.4738	0.747684	NM_029115
chr1	158649192	56	76	72.0001	0.777776	NM_145413
chr1	134252574	26	43	40.7369	0.638242
chr1	113761287	33	37	35.0527	0.94144	NM_001081316
chr1	5.80338e+07	32	11	10.4211	3.0707
chr1	7387726	31	37	35.0527	0.884383
chr1	93263044	41	58	54.9475	0.746167	NM_173395
chr1	74708489	37	55	52.1054	0.7101	NM_001014974
chr1	7388182	55	96	90.9475	0.604744
chr1	196802654	54	41	38.8422	1.39024
chr1	173957277	46	28	26.5264	1.73412	NM_033509
chr1	159015076	12	6	5.68422	2.11111
chr1	135506588	41	69	65.3685	0.627213	NM_009227
chr1	1.35033e+08	37	33	31.2632	1.1835
chr1	121993916	20	13	12.3158	1.62393
chr1	13650399	39	38	36.0001	1.08333	NM_145381
chr1	9535755	49	78	73.8949	0.663104	NM_021511
chr1	13363136	55	119	112.737	0.487861	NM_008678
chr1	13590654	25	14	13.2632	1.88492
chr1	16609056	52	85	80.5265	0.645751	NM_025773
chr1	23799841	30	36	34.1053	0.879628
chr1	30836642	24	16	15.1579	1.58333
chr1	30930799	48	58	54.9475	0.873562
chr1	36147052	33	38	36.0001	0.916665
chr1	36697583	29	50	47.3685	0.612221
chr1	37356878	57	70	66.3159	0.859522	NM_030266
chr1	43611371	21	28	26.5264	0.791665
chr1	54747664	30	5	4.73685	6.33332
chr1	54801224	28	18	17.0527	1.64197
chr1	55109873	59	59	55.8948	1.05555	NM_001039710
chr1	57448756	24	22	20.8421	1.15151
chr1	64781538	36	33	31.2632	1.15151
chr1	66747389	56	91	86.2107	0.649572	NM_025683
chr1	68354240	23	8	7.57896	3.03472
chr1	72301266	26	27	25.579	1.01646
chr1	74180665	34	8	7.57896	4.4861
chr1	74331288	50	62	58.7369	0.851253	NM_025580
chr1	74331288	50	62	58.7369	0.851253	NM_146110
chr1	75207416	40	32	30.3158	1.31944	NM_011494
chr1	82836092	60	97	91.8949	0.65292	NM_010472
chr1	89831917	34	18	17.0527	1.99382
chr1	89904865	36	40	37.8948	0.949998	NM_001033291
chr1	91477569	47	50	47.3685	0.99222
chr1	93391374	64	40	37.8948	1.68889	NM_028718
chr1	97467909	22	20	18.9474	1.16111
chr1	97985246	31	20	18.9474	1.63611
chr1	99529759	31	5	4.73685	6.54443
chr1	100487792	30	9	8.52633	3.51851
chr1	108289812	33	14	13.2632	2.48809
chr1	108408314	42	12	11.3684	3.69444
chr1	122162037	38	59	55.8948	0.679848	NM_133186
chr1	130140756	42	71	67.2633	0.624412	NM_026390
chr1	134212750	41	26	24.6316	1.66453	NM_028778
chr1	135055616	30	16	15.1579	1.97916
chr1	136302825	48	54	51.158	0.93827	NM_028057
chr1	136391105	56	76	72.0001	0.777776	NM_145510
chr1	136453000	35	28	26.5264	1.31944
chr1	138475051	31	10	9.4737	3.27222
chr1	138521289	48	57	54.0001	0.888887	NM_177643
chr1	153418612	52	34	32.2106	1.61438	NM_022018
chr1	153565944	30	18	17.0527	1.75926
chr1	154441995	30	16	15.1579	1.97916
chr1	156934306	23	15	14.2106	1.61852
chr1	167389241	28	43	40.7369	0.687337
chr1	169202269	31	16	15.1579	2.04514
chr1	172023126	26	20	18.9474	1.37222
chr1	172105073	63	85	80.5265	0.782352	NM_133806
chr1	176174170	21	13	12.3158	1.70513
chr1	178783612	49	18	17.0527	2.87345
chr1	182729413	24	17	16.1053	1.49019
chr1	182842315	22	7	6.63159	3.31745
chr1	183081063	49	106	100.421	0.487945	NM_030131
chr1	185491908	21	31	29.3685	0.715053
chr1	186669583	47	57	54.0001	0.870369	NM_133684
chr1	190471826	23	20	18.9474	1.21389
chr1	191757594	28	28	26.5264	1.05555
chr1	193645687	44	51	48.3159	0.910674	NM_010892
chr1	1.19571e+08	7	76	72.0001	0.0972221
chr1	1.61995e+08	16	75	71.0528	0.225185
chr1	1.19942e+08	14	55	52.1054	0.268686
chr1	1.58219e+08	14	48	45.4738	0.30787
chr1	161943377	20	64	60.6317	0.329861
chr1	7.0949e+07	22	73	69.158	0.318112
chr1	3.99526e+07	15	51	48.3159	0.310457
chr1	1.74989e+08	4	53	50.2106	0.0796644
chr1	173825508	16	30	28.4211	0.562962
chr1	59866933	13	47	44.5264	0.291962
chr1	1.09542e+08	18	39	36.9474	0.487179
chr1	3.4362e+06	16	52	49.2632	0.324786
chr1	1.66785e+07	28	71	67.2633	0.416275	NM_016923
chr1	43604675	21	36	34.1053	0.61574
chr1	140872610	16	37	35.0527	0.456456
chr1	39957538	14	102	96.6317	0.14488	NM_008696
chr1	11406517	8	45	42.6317	0.187654
chr1	1.04255e+08	23	48	45.4738	0.505786
chr1	40033130	21	41	38.8422	0.540649
chr1	8.82411e+07	22	42	39.7895	0.552909
chr1	133651157	18	41	38.8422	0.463414
chr1	27649351	11	45	42.6317	0.258024
chr1	1.84089e+08	1	34	32.2106	0.0310457
chr1	40475511	10	38	36.0001	0.277777
chr1	89523091	23	43	40.7369	0.564598
chr1	154858271	13	37	35.0527	0.37087
chr1	23906084	15	48	45.4738	0.329861
chr1	7.44738e+06	8	36	34.1053	0.234567
chr1	175882511	21	27	25.579	0.820986
chr1	119588451	7	31	29.3685	0.238351
chr1	46274519	11	24	22.7369	0.483795
chr1	22375973	11	28	26.5264	0.414682
chr1	184055274	49	86	81.4738	0.60142	NM_012058
chr1	14095713	9	31	29.3685	0.306451
chr1	163816069	9	38	36.0001	0.25
chr1	97596628	21	42	39.7895	0.527777
chr1	54557710	21	27	25.579	0.820986
chr1	157123895	19	26	24.6316	0.771366
chr1	51565994	14	37	35.0527	0.399399
chr1	130313637	63	122	115.579	0.545081	NM_145507
chr1	1.82191e+08	35	39	36.9474	0.947292
chr1	1.32275e+08	9	34	32.2106	0.279411
chr1	73033487	4	28	26.5264	0.150793
chr1	4.23302e+06	9	43	40.7369	0.22093
chr1	5073436	39	75	71.0528	0.548888	NM_133826
chr1	161797994	17	32	30.3158	0.560763
chr1	88375873	19	34	32.2106	0.589868
chr1	175263687	26	41	38.8422	0.669376	NM_010045
chr1	8.83841e+07	64	68	64.4212	0.993462
chr1	21069482	41	86	81.4738	0.503229	NM_177409
chr1	21069482	41	86	81.4738	0.503229	NM_133252
chr1	5.90108e+07	33	51	48.3159	0.683005
chr1	119811863	12	35	33.158	0.361904
chr1	168591136	6	27	25.579	0.234567
chr1	74634552	36	56	53.0527	0.67857	NM_025784
chr1	74634552	36	56	53.0527	0.67857	NM_029888
chr1	104279755	8	35	33.158	0.241269
chr1	40413000	20	49	46.4211	0.430838
chr1	168309120	31	69	65.3685	0.474234	NM_030245
chr1	33556523	8	37	35.0527	0.228228
chr1	9.23884e+07	9	28	26.5264	0.339285
chr1	151808755	23	41	38.8422	0.59214	NM_008869
chr1	163069829	25	38	36.0001	0.694443
chr1	66749747	12	23	21.7895	0.550724
chr1	1.24814e+08	10	25	23.6843	0.422221
chr1	1.36895e+08	21	32	30.3158	0.692707
chr1	4.05307e+07	20	31	29.3685	0.681002
chr1	93300448	30	37	35.0527	0.855854
chr1	1.88528e+08	8	29	27.4737	0.291187
chr1	1.36086e+08	10	31	29.3685	0.340501
chr1	181778058	31	28	26.5264	1.16865
chr1	43514054	16	34	32.2106	0.496731
chr1	7451426	15	32	30.3158	0.494791
chr1	182321579	21	28	26.5264	0.791665
chr1	136128395	23	45	42.6317	0.539505
chr1	2.99601e+07	5	26	24.6316	0.202991
chr1	1.46033e+08	9	50	47.3685	0.19
chr1	9838383	11	37	35.0527	0.313813	NM_001037759
chr1	12819447	9	13	12.3158	0.730768
chr1	67111463	12	27	25.579	0.469135
chr1	172903346	24	40	37.8948	0.633332
chr1	173619534	13	24	22.7369	0.571758
chr1	1.1923e+08	14	25	23.6843	0.59111
chr1	1.67402e+08	15	34	32.2106	0.465685
chr1	1.63062e+08	27	24	22.7369	1.1875	NM_001039482
chr1	85258717	27	34	32.2106	0.838234
chr1	7.52149e+07	33	51	48.3159	0.683005	NM_009447
chr1	179373137	31	62	58.7369	0.527777	NM_001012330
chr1	149076313	10	44	41.6843	0.239899
chr1	64579504	47	99	93.7896	0.501121	NM_009952
chr1	1.38352e+08	12	31	29.3685	0.408601
chr1	4.04117e+07	22	44	41.6843	0.527777
chr1	74482353	30	54	51.158	0.586419
chr1	153275726	43	69	65.3685	0.657809	NM_025819
chr1	153275726	43	69	65.3685	0.657809	NM_026876
chr1	161974594	25	45	42.6317	0.586419
chr1	21923655	5	30	28.4211	0.175926
chr1	66863217	19	38	36.0001	0.527777	NM_177645
chr1	37531623	22	48	45.4738	0.483795
chr1	36236931	21	26	24.6316	0.852563
chr1	1.2181e+08	15	37	35.0527	0.427927	NM_175106
chr1	155599826	19	27	25.579	0.742797	NM_011882
chr1	138444075	7	29	27.4737	0.254789
chr1	187293682	27	39	36.9474	0.730768
chr1	175195908	13	24	22.7369	0.571758
chr1	4.31557e+07	53	78	73.8949	0.717235	NM_001013025
chr1	4.31557e+07	53	78	73.8949	0.717235	NM_133818
chr1	183167599	26	36	34.1053	0.762344
chr1	181513541	22	39	36.9474	0.595441
chr1	171961157	9	26	24.6316	0.365384
chr1	168767638	2	30	28.4211	0.0703702
chr1	166800990	20	31	29.3685	0.681002
chr1	1.04272e+08	10	38	36.0001	0.277777
chr1	90702916	9	14	13.2632	0.67857
chr1	6.42933e+07	13	28	26.5264	0.490079
chr1	173488875	30	45	42.6317	0.703702	NM_018729
chr1	169639107	11	20	18.9474	0.580555
chr1	153062196	11	26	24.6316	0.44658
chr1	2.13084e+07	10	34	32.2106	0.310457
chr1	152716254	4	14	13.2632	0.301587
chr1	13235981	20	22	20.8421	0.959594
chr1	132239203	9	28	26.5264	0.339285
chr1	59412440	20	24	22.7369	0.879628
chr1	135691777	12	38	36.0001	0.333333
chr1	193448579	15	25	23.6843	0.633332
chr1	60057328	25	31	29.3685	0.851253
chr1	23286791	13	27	25.579	0.50823
chr1	132270426	21	30	28.4211	0.738888
chr1	1.78766e+08	28	51	48.3159	0.57952
chr1	1.32994e+08	44	67	63.4738	0.693199	NM_008551
chr1	9735059	13	27	25.579	0.50823
chr1	43592592	19	37	35.0527	0.542041
chr1	1.53063e+08	12	38	36.0001	0.333333
chr1	40021854	9	22	20.8421	0.431817
chr1	51588458	7	21	19.8948	0.351851
chr1	1.62518e+08	14	25	23.6843	0.59111
chr1	21325031	11	14	13.2632	0.829364
chr1	20880627	22	36	34.1053	0.645061	NM_028829
chr1	93477330	31	31	29.3685	1.05555
chr1	9823620	20	24	22.7369	0.879628
chr1	102665747	16	18	17.0527	0.93827
chr1	90330233	8	22	20.8421	0.383838
chr1	4.40809e+06	9	23	21.7895	0.413043
chr1	1.33152e+08	12	23	21.7895	0.550724
chr1	13575980	17	23	21.7895	0.780192
chr1	21951740	20	83	78.6317	0.25435	NM_023872
chr1	6.89776e+06	12	30	28.4211	0.422221
chr1	153588662	20	28	26.5264	0.753967
chr1	134979880	15	31	29.3685	0.510752
chr1	88903296	16	28	26.5264	0.603174
chr1	37484213	23	36	34.1053	0.674382
chr1	2.97798e+07	5	32	30.3158	0.16493
chr1	4679376	13	17	16.1053	0.807188
chr1	162210920	18	40	37.8948	0.474999
chr1	107153859	16	20	18.9474	0.844443
chr1	1.77385e+08	10	21	19.8948	0.502645
chr1	75165463	26	43	40.7369	0.638242	NM_026846
chr1	183141988	46	84	79.5791	0.578041	NM_145514
chr1	1.26818e+08	15	26	24.6316	0.608973
chr1	1.3305e+08	28	26	24.6316	1.13675	NM_010709
chr1	1.3305e+08	28	26	24.6316	1.13675	NM_001136070
chr1	137101073	29	32	30.3158	0.956596
chr1	1.3503e+08	9	22	20.8421	0.431817
chr1	3.75488e+07	22	28	26.5264	0.829364
chr1	43884596	46	70	66.3159	0.69365	NM_026430
chr1	193072552	26	34	32.2106	0.807188
chr1	184339288	64	101	95.6844	0.668866	NM_173378
chr1	1.82261e+08	20	44	41.6843	0.479797	NM_001081175
chr1	1.82261e+08	20	44	41.6843	0.479797	NR_003623
chr1	1.68389e+08	3	36	34.1053	0.0879628
chr1	9958351	20	36	34.1053	0.586419
chr1	129999903	37	71	67.2633	0.550077	NM_181750
chr1	129999903	37	71	67.2633	0.550077	NM_027678
chr1	82721500	28	55	52.1054	0.537373	NM_029409
chr1	8.9224e+07	42	84	79.5791	0.527777	NM_001110212
chr1	8.9224e+07	42	84	79.5791	0.527777	NM_146112
chr1	162722938	44	88	83.3686	0.527777	NM_013862
chr1	64125156	21	29	27.4737	0.764366
chr1	135697898	25	47	44.5264	0.561465
chr1	2.13084e+07	8	34	32.2106	0.248366
chr1	1.6467e+08	38	60	56.8422	0.668517	NM_001081290
chr1	1.56886e+08	24	50	47.3685	0.506666
chr1	133807248	53	70	66.3159	0.799205	NM_175294
chr1	135691834	11	37	35.0527	0.313813
chr1	57463512	48	50	47.3685	1.01333	NM_001114102
chr1	57463512	48	50	47.3685	1.01333	NM_001081181
chr1	175739598	11	14	13.2632	0.829364
chr1	182707961	13	52	49.2632	0.263888
chr1	1.58317e+08	15	26	24.6316	0.608973
chr1	153348145	40	87	82.4212	0.485312	NM_011277
chr1	173033254	14	27	25.579	0.547324
chr1	1.82918e+08	32	33	31.2632	1.02357
chr1	130256119	32	50	47.3685	0.675554	NM_008567
chr1	38069125	13	31	29.3685	0.442652
chr1	163807914	13	23	21.7895	0.596617
chr1	75418621	22	38	36.0001	0.61111
chr1	1.72883e+08	25	31	29.3685	0.851253
chr1	159356370	17	23	21.7895	0.780192
chr1	78688184	22	20	18.9474	1.16111
chr1	169177249	12	41	38.8422	0.308943
chr1	1.46032e+08	9	53	50.2106	0.179245
chr1	172827306	23	29	27.4737	0.837163
chr1	132009654	4	19	18	0.222222
chr1	1.87028e+08	36	65	61.5791	0.584614
chr1	134373906	29	38	36.0001	0.805554	NM_172517
chr1	15231668	12	16	15.1579	0.791665
chr1	4775778	33	59	55.8948	0.590394	NM_025300
chr1	7602610	5	24	22.7369	0.219907
chr1	14771360	15	18	17.0527	0.879628
chr1	20810061	23	44	41.6843	0.551767	NM_008563
chr1	30583544	13	23	21.7895	0.596617
chr1	33681493	17	25	23.6843	0.717777
chr1	40259331	8	17	16.1053	0.496731
chr1	44134506	14	21	19.8948	0.703702
chr1	59560301	25	21	19.8948	1.25661
chr1	63777259	9	30	28.4211	0.316666	NM_029696
chr1	63777259	9	30	28.4211	0.316666	NM_172422
chr1	64009494	12	21	19.8948	0.603174
chr1	64784485	40	67	63.4738	0.630181	NM_022721
chr1	65224874	15	26	24.6316	0.608973	NM_010497
chr1	69554274	12	35	33.158	0.361904
chr1	75447352	45	57	54.0001	0.833332	NM_183022
chr1	78484644	16	29	27.4737	0.582374	NM_011811
chr1	80643409	16	18	17.0527	0.93827
chr1	84836027	38	63	59.6843	0.636683	NM_133975
chr1	84836027	38	63	59.6843	0.636683	NM_025386
chr1	88200365	27	65	61.5791	0.438461	NM_145222
chr1	88396603	24	30	28.4211	0.844443
chr1	88421121	30	39	36.9474	0.811964
chr1	89556001	21	35	33.158	0.633332
chr1	94370355	55	49	46.4211	1.18481	NM_024197
chr1	95062184	16	33	31.2632	0.511784
chr1	95132903	32	49	46.4211	0.689341	NM_172463
chr1	95169298	23	34	32.2106	0.714051
chr1	95700711	71	83	78.6317	0.902944	NM_025454
chr1	102894949	16	17	16.1053	0.993462
chr1	103742132	14	21	19.8948	0.703702
chr1	107995727	18	20	18.9474	0.949998
chr1	120284861	6	20	18.9474	0.316666	NM_001081276
chr1	122155611	20	35	33.158	0.603174
chr1	132359313	34	50	47.3685	0.717777	NM_010016
chr1	132876246	22	30	28.4211	0.774073
chr1	134317514	9	26	24.6316	0.365384
chr1	135712844	15	35	33.158	0.45238
chr1	135962023	35	30	28.4211	1.23148
chr1	135976079	51	50	47.3685	1.07666	NM_007570
chr1	136101974	17	26	24.6316	0.69017
chr1	136351019	15	23	21.7895	0.688405	NM_153128
chr1	136415399	24	25	23.6843	1.01333
chr1	136456789	63	73	69.158	0.910957	NM_152895
chr1	151787525	28	34	32.2106	0.86928
chr1	153185491	19	20	18.9474	1.00278
chr1	156906785	25	39	36.9474	0.676637
chr1	156909399	21	24	22.7369	0.923609
chr1	157065318	17	38	36.0001	0.472221
chr1	157071081	20	36	34.1053	0.586419
chr1	157875636	12	25	23.6843	0.506666
chr1	158925935	13	22	20.8421	0.623736
chr1	158983870	11	27	25.579	0.43004
chr1	162125094	35	42	39.7895	0.879628	NM_025474
chr1	163130196	8	28	26.5264	0.301587
chr1	163181540	24	52	49.2632	0.487179	NM_007453
chr1	163730094	11	20	18.9474	0.580555
chr1	165697839	14	28	26.5264	0.527777
chr1	167167164	38	58	54.9475	0.69157	NM_145513
chr1	168360190	18	39	36.9474	0.487179
chr1	168451428	6	17	16.1053	0.372548
chr1	168578042	10	21	19.8948	0.502645
chr1	168689310	7	22	20.8421	0.335858
chr1	169300168	16	29	27.4737	0.582374
chr1	169482904	5	24	22.7369	0.219907
chr1	171817993	7	21	19.8948	0.351851
chr1	172838224	24	47	44.5264	0.539006
chr1	173046659	10	29	27.4737	0.363984
chr1	173290457	12	21	19.8948	0.603174	NM_001033039
chr1	173678450	27	30	28.4211	0.949998
chr1	173885284	21	19	18	1.16666
chr1	175339395	13	21	19.8948	0.653438
chr1	177422519	27	70	66.3159	0.407142	NM_011880
chr1	179369074	17	23	21.7895	0.780192
chr1	180938667	6	27	25.579	0.234567
chr1	181967551	14	18	17.0527	0.820986
chr1	182780993	68	90	85.2633	0.797529	NM_145943
chr1	183100449	29	48	45.4738	0.63773
chr1	191745825	44	68	64.4212	0.683005	NM_026796
chr1	193952225	7	21	19.8948	0.351851
chr1	196761859	10	15	14.2106	0.703702
chr10	79565447	221	324	306.948	0.719992	NM_183426
chr10	44160186	16	10	9.4737	1.68889
chr10	18735167	222	329	311.685	0.712258	NM_009397
chr10	3.37396e+07	195	329	311.685	0.625632	NM_025614
chr10	22026362	110	227	215.053	0.511502
chr10	43988238	175	275	260.527	0.671716	NM_053069
chr10	6.20045e+07	132	84	79.5791	1.65873
chr10	112366066	131	199	188.527	0.694862	NM_001033474
chr10	59108148	88	127	120.316	0.731407
chr10	9.37962e+07	112	47	44.5264	2.51536
chr10	95934320	90	52	49.2632	1.82692
chr10	80260619	170	243	230.211	0.738453	NM_013651
chr10	80260619	170	243	230.211	0.738453	NM_023900
chr10	7.97274e+07	120	209	198	0.60606	NM_133188
chr10	57718212	135	189	179.053	0.753967	NM_027375
chr10	4.3482e+07	106	126	119.369	0.888006
chr10	1.17489e+08	101	11	10.4211	9.6919
chr10	6.27065e+07	101	147	139.263	0.725244	NM_026101
chr10	11211979	60	53	50.2106	1.19497
chr10	9.8188e+07	87	134	126.948	0.685322
chr10	43576337	91	70	66.3159	1.37222
chr10	8.00531e+07	97	127	120.316	0.80621	NM_145421
chr10	93371924	88	105	99.4739	0.884655
chr10	120252549	82	16	15.1579	5.40971
chr10	120811930	91	44	41.6843	2.18308
chr10	11043568	125	192	181.895	0.687209
chr10	19659138	118	75	71.0528	1.66074
chr10	2.24514e+07	137	216	204.632	0.669495	NM_011603
chr10	1.98245e+07	75	51	48.3159	1.55228
chr10	5.1174e+07	100	116	109.895	0.90996
chr10	43789146	123	190	180	0.683332
chr10	21714450	121	225	213.158	0.567653	NM_011361
chr10	7.56175e+06	81	48	45.4738	1.78125
chr10	30475092	53	107	101.369	0.522844
chr10	110556506	81	98	92.8423	0.872447
chr10	77327512	112	48	45.4738	2.46296
chr10	114394817	53	12	11.3684	4.66203
chr10	12904157	56	45	42.6317	1.31358
chr10	128002365	107	137	129.79	0.824411	NM_011119
chr10	9.87315e+07	83	39	36.9474	2.24643
chr10	8.01554e+07	133	158	149.684	0.888536
chr10	23853161	51	28	26.5264	1.92262
chr10	127814362	113	195	184.737	0.61168	NM_172790
chr10	17742695	133	158	149.684	0.888536	NM_028440
chr10	1.19621e+08	82	76	72.0001	1.13889
chr10	5.64571e+07	70	41	38.8422	1.80216
chr10	80819286	91	139	131.684	0.691046	NM_028657
chr10	77943855	72	32	30.3158	2.375
chr10	90644491	90	135	127.895	0.703702
chr10	1.2976e+08	71	149	141.158	0.502982	NM_183264
chr10	57814670	47	27	25.579	1.83745
chr10	82678551	79	63	59.6843	1.32363
chr10	31032901	60	104	98.5265	0.608973	NM_027168
chr10	111035921	65	28	26.5264	2.45039
chr10	44154537	59	71	67.2633	0.87715
chr10	129755909	54	101	95.6844	0.564355
chr10	2.81836e+07	66	27	25.579	2.58024
chr10	25086792	66	21	19.8948	3.31745
chr10	119871638	64	40	37.8948	1.68889
chr10	110511340	59	30	28.4211	2.07592
chr10	2.64447e+07	45	11	10.4211	4.31817
chr10	22419971	50	57	54.0001	0.925924
chr10	82418072	50	44	41.6843	1.19949
chr10	2.07747e+07	72	147	139.263	0.517006
chr10	7.0812e+07	56	48	45.4738	1.23148	NM_027184
chr10	85484605	88	168	159.158	0.552909	NM_153195
chr10	1.00421e+08	46	47	44.5264	1.0331
chr10	12728278	89	108	102.316	0.869854	NM_175102
chr10	104945543	48	106	100.421	0.477987
chr10	1.05013e+08	60	91	86.2107	0.695969	NM_177368
chr10	3.44195e+07	34	34	32.2106	1.05555
chr10	66759768	49	108	102.316	0.478909
chr10	42221939	102	144	136.421	0.747684	NM_017472
chr10	44787061	124	168	159.158	0.779099	NM_011156
chr10	1.07629e+08	59	17	16.1053	3.66339
chr10	7.88801e+07	47	26	24.6316	1.90812
chr10	77928470	49	36	34.1053	1.43673	NM_172134
chr10	4.17236e+07	39	5	4.73685	8.23332
chr10	19540787	37	8	7.57896	4.88194
chr10	127628626	43	69	65.3685	0.657809
chr10	1.26603e+08	100	116	109.895	0.90996	NM_027739
chr10	1.26603e+08	100	116	109.895	0.90996	NM_008080
chr10	127174209	49	45	42.6317	1.14938
chr10	4.19907e+07	44	64	60.6317	0.725693
chr10	66748049	62	120	113.684	0.545369	NM_001036293
chr10	1.17529e+08	67	6	5.68422	11.787
chr10	1.21177e+08	94	153	144.948	0.64851	NM_173022
chr10	6.05437e+07	94	25	23.6843	3.96888
chr10	43472280	88	106	100.421	0.876309
chr10	8.78622e+07	69	85	80.5265	0.856861
chr10	1.16739e+08	52	60	56.8422	0.914813
chr10	43277795	58	82	77.6843	0.746611
chr10	8.01412e+07	91	124	117.474	0.77464
chr10	76688170	49	56	53.0527	0.923609
chr10	17667248	82	171	162	0.506172	NM_001033432
chr10	79635727	73	71	67.2633	1.08529	NM_027207
chr10	61969052	56	97	91.8949	0.609392	NM_011157
chr10	77423817	34	24	22.7369	1.49537
chr10	119803457	56	90	85.2633	0.656789
chr10	7382567	89	115	108.948	0.816907	NM_008786
chr10	21609443	48	42	39.7895	1.20635
chr10	62113913	69	111	105.158	0.656155	NM_053183
chr10	5559299	63	90	85.2633	0.738888
chr10	7.5227e+07	67	91	86.2107	0.777166	NM_172549
chr10	77550047	50	21	19.8948	2.51322
chr10	7.74413e+07	70	145	137.369	0.509578	NM_026431
chr10	4.52977e+07	63	120	113.684	0.554166	NM_172473
chr10	5.03294e+07	36	29	27.4737	1.31034
chr10	1.12181e+08	42	16	15.1579	2.77083
chr10	1.27984e+08	68	70	66.3159	1.0254	NM_134003
chr10	1.27984e+08	68	70	66.3159	1.0254	NM_018860
chr10	21115364	40	25	23.6843	1.68889
chr10	5.32457e+07	48	58	54.9475	0.873562
chr10	5.05469e+07	39	17	16.1053	2.42156
chr10	1.27284e+08	34	27	25.579	1.32922
chr10	6.23834e+07	96	141	133.579	0.718675	NM_175194
chr10	6.09385e+07	85	152	144	0.590277	NM_153542
chr10	122513448	63	109	103.263	0.610091	NM_153395
chr10	128142255	65	115	108.948	0.596617	NM_016756
chr10	128142255	65	115	108.948	0.596617	NM_021882
chr10	79611596	81	107	101.369	0.799064	NM_021565
chr10	3.99958e+07	45	29	27.4737	1.63793
chr10	94390981	64	15	14.2106	4.5037
chr10	84113362	33	22	20.8421	1.58333
chr10	9.56442e+07	66	11	10.4211	6.33332
chr10	7.30958e+06	89	151	143.053	0.622148	NM_172784
chr10	5.72524e+07	77	76	72.0001	1.06944	NM_019760
chr10	9.62143e+07	50	16	15.1579	3.29861
chr10	7.51306e+07	99	48	45.4738	2.17708
chr10	94015915	52	47	44.5264	1.16785
chr10	4.34858e+07	45	15	14.2106	3.16666
chr10	24873093	39	25	23.6843	1.64666
chr10	22021615	54	68	64.4212	0.838234
chr10	49323573	3	6	5.68422	0.527777
chr10	1.20698e+08	46	4	3.78948	12.1389
chr10	42481631	89	142	134.527	0.661579	NM_153055
chr10	1.15942e+08	54	48	45.4738	1.1875
chr10	94664324	41	18	17.0527	2.40432
chr10	101314257	30	15	14.2106	2.11111
chr10	83028445	50	22	20.8421	2.39899
chr10	82974272	38	30	28.4211	1.33703
chr10	1.17283e+08	91	156	147.79	0.61574	NM_024457
chr10	80597926	48	29	27.4737	1.74712	NM_010731
chr10	6.06104e+07	75	147	139.263	0.538548	NM_009163
chr10	39681955	43	45	42.6317	1.00864
chr10	82085676	46	59	55.8948	0.822974	NM_001135567
chr10	25430126	8	4	3.78948	2.11111
chr10	23531486	6	10	9.4737	0.633332
chr10	5.21251e+07	33	12	11.3684	2.90277
chr10	1.28243e+08	54	87	82.4212	0.655171	NM_178066
chr10	1.28243e+08	54	87	82.4212	0.655171	NM_028873
chr10	1.28153e+08	39	56	53.0527	0.735118
chr10	21862335	110	109	103.263	1.06524
chr10	7.93797e+07	73	116	109.895	0.664271	NM_053244
chr10	7.93797e+07	73	116	109.895	0.664271	NM_177994
chr10	74980050	86	116	109.895	0.782566	NM_175133
chr10	74980050	86	116	109.895	0.782566	NM_026095
chr10	98376676	63	149	141.158	0.446308	NM_026482
chr10	36910000	41	19	18	2.27777
chr10	17443541	93	127	120.316	0.772965	NM_010828
chr10	1.72055e+07	44	14	13.2632	3.31745
chr10	7.69931e+07	38	29	27.4737	1.38314	NM_008404
chr10	80748520	56	67	63.4738	0.882254
chr10	2.09138e+07	43	79	74.8422	0.574542
chr10	20828240	56	24	22.7369	2.46296
chr10	6.60617e+06	47	258	244.421	0.192291
chr10	26470846	41	5	4.73685	8.65554
chr10	114622026	41	46	43.579	0.94082	NM_173391
chr10	76978626	49	76	72.0001	0.680554	NM_133998
chr10	6.20065e+07	84	99	93.7896	0.895621
chr10	5.98095e+07	72	79	74.8422	0.962024	NM_028732
chr10	7.69862e+07	44	18	17.0527	2.58024
chr10	94321573	59	24	22.7369	2.5949
chr10	2.01575e+07	53	6	5.68422	9.32406
chr10	1.20264e+08	47	6	5.68422	8.2685
chr10	8.07296e+07	41	57	54.0001	0.759258	NM_018758
chr10	8.07296e+07	41	57	54.0001	0.759258	NM_025317
chr10	93653297	37	12	11.3684	3.25462
chr10	79339976	29	32	30.3158	0.956596
chr10	34138164	47	72	68.2106	0.689042	NM_176968
chr10	7.96134e+07	47	72	68.2106	0.689042
chr10	8.05329e+07	62	69	65.3685	0.948469	NM_022653
chr10	62065106	87	88	83.3686	1.04356	NM_019553
chr10	1.19694e+08	42	37	35.0527	1.1982
chr10	1.00165e+08	45	6	5.68422	7.91665
chr10	9.41514e+07	74	180	170.527	0.43395	NM_029852
chr10	1.10157e+08	35	27	25.579	1.36831
chr10	62686474	48	51	48.3159	0.993462
chr10	84283164	44	28	26.5264	1.65873
chr10	43260762	64	104	98.5265	0.649572	NM_026411
chr10	119550732	29	30	28.4211	1.02037	NM_080446
chr10	89285579	13	4	3.78948	3.43055
chr10	5.98345e+07	48	40	37.8948	1.26666
chr10	52101745	41	113	107.053	0.382989	NM_053187
chr10	42843346	34	13	12.3158	2.76068
chr10	5.21378e+07	88	103	97.5791	0.901832	NM_030250
chr10	1.85997e+07	40	89	84.3159	0.474406
chr10	5.00175e+07	36	15	14.2106	2.53333
chr10	9.89245e+07	38	18	17.0527	2.22839
chr10	2.35071e+07	58	85	80.5265	0.72026	NM_011295
chr10	1.21477e+08	37	15	14.2106	2.6037
chr10	8.9204e+07	39	24	22.7369	1.71527
chr10	50483058	35	36	34.1053	1.02623
chr10	84112149	32	29	27.4737	1.16475
chr10	5.91689e+07	35	15	14.2106	2.46296
chr10	1.16501e+08	70	148	140.211	0.499248	NM_007636
chr10	118700539	15	11	10.4211	1.43939
chr10	127924269	38	27	25.579	1.48559
chr10	1.27675e+08	35	15	14.2106	2.46296	NM_011589
chr10	2.32906e+07	28	22	20.8421	1.34343
chr10	80641567	64	37	35.0527	1.82582
chr10	96079649	78	149	141.158	0.552572	NM_007569
chr10	127668856	47	63	59.6843	0.787477	NM_001136082
chr10	42398743	60	76	72.0001	0.833332	NM_172416
chr10	4.10225e+07	59	71	67.2633	0.87715	NM_133999
chr10	1.26761e+08	39	68	64.4212	0.605391	NM_146011
chr10	82092510	45	87	82.4212	0.545976	NM_011561
chr10	1.26564e+08	42	91	86.2107	0.487179
chr10	9.4386e+07	48	19	18	2.66666
chr10	82840371	54	10	9.4737	5.69999
chr10	2.08288e+07	51	21	19.8948	2.56349
chr10	1.10911e+08	59	112	106.105	0.556051
chr10	8.21603e+07	48	50	47.3685	1.01333	NM_001081218
chr10	5.91408e+06	66	94	89.0528	0.741133	NM_024261
chr10	5.91408e+06	66	94	89.0528	0.741133	NM_025343
chr10	19311302	40	73	69.158	0.578386	NM_010511
chr10	77875568	48	87	82.4212	0.582374	NM_010925
chr10	1.20969e+08	34	25	23.6843	1.43555
chr10	9.54034e+07	75	107	101.369	0.739874	NM_001001932
chr10	75862028	7	4	3.78948	1.84722
chr10	123485419	13	12	11.3684	1.14352
chr10	44430967	27	19	18	1.5
chr10	7.54061e+07	30	18	17.0527	1.75926
chr10	80980118	35	23	21.7895	1.60628
chr10	52522780	31	24	22.7369	1.36342
chr10	128027410	53	77	72.9475	0.72655	NM_010153
chr10	69662441	29	43	40.7369	0.711885
chr10	126787878	39	19	18	2.16666	NM_008382
chr10	82702071	34	14	13.2632	2.56349
chr10	1.63724e+07	32	36	34.1053	0.93827
chr10	80318067	66	56	53.0527	1.24405	NM_175195
chr10	80318067	66	56	53.0527	1.24405	NM_025349
chr10	1.16662e+08	70	102	96.6317	0.7244	NM_026570
chr10	9.06345e+07	89	122	115.579	0.770035	NM_001080130
chr10	6.95829e+07	36	43	40.7369	0.883719
chr10	80139045	95	133	126	0.753967
chr10	98724263	55	42	39.7895	1.38227	NM_026268
chr10	48876562	38	21	19.8948	1.91005
chr10	80138835	83	108	102.316	0.811213
chr10	80040759	51	99	93.7896	0.54377	NM_078477
chr10	102085475	33	5	4.73685	6.96665
chr10	114822669	70	118	111.79	0.626176	NM_025780
chr10	114822669	70	118	111.79	0.626176	NM_001033261
chr10	1.26468e+08	43	58	54.9475	0.782566	NM_025537
chr10	9.50265e+07	58	77	72.9475	0.795092	NM_027722
chr10	8.30071e+07	83	99	93.7896	0.884959	NM_001033375
chr10	26582168	24	11	10.4211	2.30303
chr10	9.43722e+07	30	10	9.4737	3.16666
chr10	41546515	50	64	60.6317	0.824651
chr10	8.00242e+07	42	71	67.2633	0.624412	NM_025852
chr10	9.05866e+07	55	93	88.1054	0.624252	NM_133668
chr10	83979297	51	39	36.9474	1.38034
chr10	39978661	36	61	57.7896	0.62295	NM_026113
chr10	1.96537e+07	70	50	47.3685	1.47778	NM_008580
chr10	82870059	22	13	12.3158	1.78632
chr10	9.48794e+07	56	99	93.7896	0.597081	NM_007706
chr10	6.0577e+07	38	31	29.3685	1.2939
chr10	19627218	69	103	97.5791	0.707119	NM_008822
chr10	107598985	47	121	114.632	0.410008	NM_027892
chr10	76620558	44	55	52.1054	0.844443
chr10	79317833	88	124	117.474	0.749103	NM_001077363
chr10	75356067	59	39	36.9474	1.59686	NM_024440
chr10	126492626	36	28	26.5264	1.35714
chr10	26384269	33	8	7.57896	4.35416
chr10	7.44583e+06	42	61	57.7896	0.726775	NM_011835
chr10	105278432	47	63	59.6843	0.787477	NM_207522
chr10	105278432	47	63	59.6843	0.787477	NM_025602
chr10	8.06394e+07	64	95	90.0002	0.71111	NM_007907
chr10	127896100	64	91	86.2107	0.742367	NM_001114096
chr10	8.31115e+07	45	34	32.2106	1.39706	NM_145220
chr10	53760246	33	95	90.0002	0.366666
chr10	79755128	81	81	76.737	1.05555	NM_009091
chr10	43387939	36	86	81.4738	0.44186
chr10	80155169	133	163	154.421	0.86128
chr10	7.50285e+07	50	16	15.1579	3.29861
chr10	119803304	55	91	86.2107	0.637972
chr10	74751499	28	20	18.9474	1.47778
chr10	94658660	35	16	15.1579	2.30902
chr10	7.92299e+07	86	94	89.0528	0.965719	NM_144528
chr10	5.94655e+07	52	86	81.4738	0.638242	NM_026937
chr10	5.94655e+07	52	86	81.4738	0.638242	NM_025514
chr10	53435194	23	17	16.1053	1.4281
chr10	50312572	37	64	60.6317	0.610242
chr10	105394642	34	6	5.68422	5.98147
chr10	94977873	82	156	147.79	0.554842	NM_080560
chr10	58786370	52	106	100.421	0.517819	NM_011030
chr10	25004492	23	8	7.57896	3.03472
chr10	5.95928e+06	76	126	119.369	0.636683	NM_001033466
chr10	116814012	60	107	101.369	0.591899	NM_001013391
chr10	33670881	23	20	18.9474	1.21389	NM_028287
chr10	92901283	23	68	64.4212	0.357026
chr10	8.22055e+07	43	29	27.4737	1.56513
chr10	111439831	34	78	73.8949	0.460113
chr10	69353371	33	28	26.5264	1.24405
chr10	122633624	78	82	77.6843	1.00406	NM_027604
chr10	80391487	29	35	33.158	0.874602	NM_008655
chr10	58971056	35	46	43.579	0.803139
chr10	81022432	52	50	47.3685	1.09778	NM_010347
chr10	1.04735e+08	26	25	23.6843	1.09778
chr10	60915091	57	106	100.421	0.567609	NM_010124
chr10	24839022	36	48	45.4738	0.791665
chr10	1.26841e+07	63	54	51.158	1.23148
chr10	7.67221e+07	70	114	108	0.648147	NM_030262
chr10	21139256	39	7	6.63159	5.88094
chr10	40069115	60	120	113.684	0.527777	NM_198164
chr10	94406660	100	65	61.5791	1.62393	NM_018797
chr10	1.04531e+07	36	110	104.211	0.345454
chr10	120526438	31	6	5.68422	5.45369
chr10	7.07006e+07	71	89	84.3159	0.842071	NM_009360
chr10	1.26426e+07	46	47	44.5264	1.0331
chr10	4.26835e+07	29	6	5.68422	5.10184
chr10	7.7869e+06	39	47	44.5264	0.875885
chr10	127006961	25	26	24.6316	1.01496
chr10	41672331	16	3	2.84211	5.62962
chr10	41616395	26	32	30.3158	0.857637
chr10	3.05625e+07	58	77	72.9475	0.795092	NM_013904
chr10	92475577	21	28	26.5264	0.791665
chr10	81063691	34	39	36.9474	0.920226	NM_053254
chr10	2.05088e+07	25	29	27.4737	0.90996
chr10	9.21851e+07	58	79	74.8422	0.774963	NM_008682
chr10	79017408	48	37	35.0527	1.36937	NM_027422
chr10	116019167	45	85	80.5265	0.558823	NM_001037848
chr10	2.50095e+07	34	13	12.3158	2.76068
chr10	17126266	29	18	17.0527	1.70061
chr10	122701733	47	29	27.4737	1.71072	NM_182807
chr10	45510259	21	19	18	1.16666
chr10	79389716	56	78	73.8949	0.757833	NM_007880
chr10	1.26564e+08	40	91	86.2107	0.46398
chr10	80927161	46	40	37.8948	1.21389
chr10	79457679	38	30	28.4211	1.33703
chr10	127696083	27	53	50.2106	0.537735
chr10	127015178	42	17	16.1053	2.60784
chr10	39909691	22	13	12.3158	1.78632
chr10	4.41786e+07	46	48	45.4738	1.01157	NM_007548
chr10	117229844	56	84	79.5791	0.703702	NM_134010
chr10	57687971	27	21	19.8948	1.35714
chr10	1.76452e+07	32	43	40.7369	0.785528
chr10	7.96894e+07	47	109	103.263	0.455147	NM_023431
chr10	2.43556e+07	63	78	73.8949	0.852563
chr10	94390900	65	12	11.3684	5.71758
chr10	6.93818e+07	37	20	18.9474	1.95277
chr10	1.27781e+07	43	14	13.2632	3.24206
chr10	120416588	39	55	52.1054	0.748484	NM_001081193
chr10	126540804	24	19	18	1.33333
chr10	126930285	29	11	10.4211	2.78282
chr10	9.4538e+07	30	17	16.1053	1.86274
chr10	7.45686e+07	34	18	17.0527	1.99382
chr10	9.43861e+07	48	18	17.0527	2.81481
chr10	115629075	25	28	26.5264	0.942459
chr10	75994393	42	58	54.9475	0.764366	NM_146006
chr10	1.26338e+08	54	97	91.8949	0.587628	NM_026858
chr10	121534115	50	64	60.6317	0.824651	NM_153059
chr10	40022168	32	41	38.8422	0.823847	NM_009665
chr10	8.39794e+07	52	41	38.8422	1.33875
chr10	41335377	23	37	35.0527	0.656155
chr10	80867666	40	41	38.8422	1.02981
chr10	79819721	42	38	36.0001	1.16666	NM_183152
chr10	82226854	46	71	67.2633	0.68388	NM_010914
chr10	79076641	40	29	27.4737	1.45594	NM_198614
chr10	77829759	34	42	39.7895	0.854496
chr10	127805985	42	62	58.7369	0.715053	NM_001081040
chr10	88886694	26	27	25.579	1.01646
chr10	8.22054e+07	41	30	28.4211	1.44259
chr10	80684272	25	24	22.7369	1.09954
chr10	24670264	19	10	9.4737	2.00555
chr10	80141134	91	130	123.158	0.738888
chr10	41547738	35	28	26.5264	1.31944
chr10	19317150	25	40	37.8948	0.659721
chr10	100331480	35	27	25.579	1.36831
chr10	80889808	21	18	17.0527	1.23148	NM_008688
chr10	57909731	61	98	92.8423	0.657028	NM_011240
chr10	94190967	32	38	36.0001	0.888887
chr10	80695835	41	47	44.5264	0.920802	NM_001034895
chr10	121078785	27	28	26.5264	1.01786	NM_177335
chr10	91700421	18	14	13.2632	1.35714
chr10	9.27242e+07	37	22	20.8421	1.77525
chr10	9.5837e+07	42	18	17.0527	2.46296
chr10	8.02895e+07	35	47	44.5264	0.786051	NM_008753
chr10	93610989	41	82	77.6843	0.527777	NM_011629
chr10	127846874	42	69	65.3685	0.642511	NM_026259
chr10	127846874	42	69	65.3685	0.642511	NM_027257
chr10	99950221	42	59	55.8948	0.751411	NM_146009
chr10	99950221	42	59	55.8948	0.751411	NM_001033332
chr10	61159077	76	118	111.79	0.679848
chr10	67011595	62	109	103.263	0.600407	NM_001005419
chr10	17268804	27	10	9.4737	2.85
chr10	79371575	32	38	36.0001	0.888887	NM_198107
chr10	128181030	29	32	30.3158	0.956596	NM_016811
chr10	10385411	9	4	3.78948	2.375
chr10	3.6952e+07	39	34	32.2106	1.21078
chr10	8.06553e+07	71	95	90.0002	0.788888
chr10	3.8525e+07	35	38	36.0001	0.972221
chr10	7.40084e+06	53	92	87.158	0.608091	NM_010690
chr10	79144604	52	113	107.053	0.485742	NM_177613
chr10	78870727	25	8	7.57896	3.29861
chr10	1.00784e+08	27	2	1.89474	14.25
chr10	6.21887e+07	39	53	50.2106	0.776728	NM_001033260
chr10	122423351	43	56	53.0527	0.810514	mmu-let-7i
chr10	62698688	18	28	26.5264	0.67857
chr10	60846669	39	23	21.7895	1.78985	NM_013753
chr10	7540073	18	8	7.57896	2.375
chr10	1.14709e+08	30	5	4.73685	6.33332
chr10	2.20215e+07	52	67	63.4738	0.819236
chr10	6373385	53	63	59.6843	0.888006	NM_172308
chr10	8.10129e+07	42	43	40.7369	1.03101
chr10	4.19966e+07	72	100	94.737	0.759999	NM_019740
chr10	6.11587e+07	81	117	110.842	0.730768
chr10	7.50789e+07	32	11	10.4211	3.0707
chr10	3.0523e+07	51	97	91.8949	0.554982	NM_172495
chr10	7.91673e+07	41	54	51.158	0.801439	NM_009768
chr10	120111838	28	32	30.3158	0.923609
chr10	110602035	64	89	84.3159	0.75905	NM_001003717
chr10	107592882	23	7	6.63159	3.46825
chr10	83409443	35	7	6.63159	5.27777
chr10	4.11703e+07	39	51	48.3159	0.807188	NM_153398
chr10	50156779	21	19	18	1.16666
chr10	126416499	34	52	49.2632	0.69017	NM_001113470
chr10	98181646	19	50	47.3685	0.40111
chr10	117616102	23	9	8.52633	2.69753
chr10	38102741	14	13	12.3158	1.13675
chr10	7.78359e+07	36	15	14.2106	2.53333
chr10	1.26818e+08	49	71	67.2633	0.728481
chr10	61143038	52	75	71.0528	0.731851	NM_009120
chr10	7.49476e+07	27	18	17.0527	1.58333
chr10	7.98496e+07	43	57	54.0001	0.796295	NM_198615
chr10	39452094	57	104	98.5265	0.578525	NM_011264
chr10	94549567	29	18	17.0527	1.70061
chr10	4.16074e+07	35	64	60.6317	0.577256	NM_001013370
chr10	1.20112e+08	29	32	30.3158	0.956596
chr10	4.54044e+06	38	49	46.4211	0.818593	NM_025995
chr10	77707403	42	85	80.5265	0.521568	NM_001081055
chr10	74650244	34	15	14.2106	2.39259
chr10	69559820	45	67	63.4738	0.708954	NM_001111121
chr10	79132390	54	64	60.6317	0.890623	NM_148934
chr10	11063237	53	122	115.579	0.45856	NM_010146
chr10	80982549	28	47	44.5264	0.628841
chr10	62746649	25	13	12.3158	2.02991
chr10	12220516	33	10	9.4737	3.48333
chr10	43298339	56	78	73.8949	0.757833	NM_009846
chr10	77532389	24	17	16.1053	1.49019	NM_015790
chr10	87841864	43	57	54.0001	0.796295	NM_001004164
chr10	76999818	27	10	9.4737	2.85
chr10	7.7085e+07	59	74	70.1054	0.84159	NM_019803
chr10	110182706	46	74	70.1054	0.656155	NM_178609
chr10	42183906	15	10	9.4737	1.58333
chr10	43199691	52	80	75.7896	0.68611	NM_199028
chr10	20880559	45	53	50.2106	0.896225	NM_010848
chr10	11000615	31	48	45.4738	0.681712	NM_027968
chr10	125939597	25	10	9.4737	2.63888
chr10	95837098	41	18	17.0527	2.40432
chr10	1.26626e+08	49	79	74.8422	0.654711	NM_028027
chr10	51953828	55	39	36.9474	1.4886	NM_025705
chr10	19868521	42	31	29.3685	1.43011	NM_008635
chr10	79958834	21	27	25.579	0.820986	NM_139226
chr10	90499874	23	10	9.4737	2.42777
chr10	5.88937e+07	24	32	30.3158	0.791665
chr10	10921944	3	8	7.57896	0.395833
chr10	123876980	13	20	18.9474	0.68611
chr10	5.98118e+07	25	23	21.7895	1.14734
chr10	57810012	11	7	6.63159	1.65873
chr10	125342134	11	7	6.63159	1.65873
chr10	92851614	20	15	14.2106	1.4074
chr10	44259080	37	26	24.6316	1.50213
chr10	98570756	32	53	50.2106	0.637315	NM_027740
chr10	98570756	32	53	50.2106	0.637315	NM_015737
chr10	84017488	25	5	4.73685	5.27777
chr10	119627079	21	7	6.63159	3.16666
chr10	12642729	45	47	44.5264	1.01064
chr10	79784890	40	33	31.2632	1.27946	NM_025521
chr10	77710235	21	13	12.3158	1.70513
chr10	82846052	20	12	11.3684	1.75926
chr10	28235235	30	14	13.2632	2.2619
chr10	80617011	47	26	24.6316	1.90812
chr10	20776741	27	36	34.1053	0.791665
chr10	114393743	23	8	7.57896	3.03472
chr10	80163647	26	29	27.4737	0.946358	NM_172457
chr10	80163647	26	29	27.4737	0.946358	NM_027829
chr10	24355562	65	77	72.9475	0.891052
chr10	1.0777e+08	42	119	112.737	0.372548	NM_054056
chr10	94786621	44	61	57.7896	0.761383	NM_009950
chr10	74801763	26	29	27.4737	0.946358
chr10	126500696	36	33	31.2632	1.15151	NM_009870
chr10	93548489	22	31	29.3685	0.749103
chr10	79578600	49	66	62.5264	0.783669	NM_011492
chr10	43550226	38	11	10.4211	3.64646
chr10	1.20802e+08	63	76	72.0001	0.874998	NM_029364
chr10	79433718	39	51	48.3159	0.807188	NM_130455
chr10	44327366	27	27	25.579	1.05555
chr10	34001863	49	95	90.0002	0.544443	NM_009433
chr10	10277968	32	271	256.737	0.124641	NM_026405
chr10	84380428	46	68	64.4212	0.714051	NM_001013441
chr10	84380428	46	68	64.4212	0.714051	NM_183172
chr10	80493889	37	18	17.0527	2.16975
chr10	61159209	67	101	95.6844	0.700219
chr10	40941090	31	63	59.6843	0.519399
chr10	20101371	21	10	9.4737	2.21666
chr10	118475047	31	10	9.4737	3.27222
chr10	110441365	31	27	25.579	1.21193
chr10	92623996	66	114	108	0.61111	NM_146239
chr10	75130429	95	44	41.6843	2.27904
chr10	127740878	28	35	33.158	0.844443	NM_133992
chr10	117147803	43	68	64.4212	0.667482	NM_010786
chr10	102257400	11	12	11.3684	0.967591
chr10	93509929	22	29	27.4737	0.800765
chr10	80841122	44	88	83.3686	0.527777	NM_019757
chr10	76650547	28	7	6.63159	4.22221
chr10	59413632	42	74	70.1054	0.599098	NM_029083
chr10	59079146	45	80	75.7896	0.593749	NM_001033259
chr10	4.15464e+07	49	61	57.7896	0.847904
chr10	7512682	37	40	37.8948	0.976387	NM_026141
chr10	21862990	70	69	65.3685	1.07085
chr10	26562101	23	11	10.4211	2.20707
chr10	30320375	56	55	52.1054	1.07475	NM_028604
chr10	37779153	28	10	9.4737	2.95555
chr10	41775202	27	11	10.4211	2.5909
chr10	41991434	29	47	44.5264	0.651299
chr10	42617597	32	21	19.8948	1.60846
chr10	57786403	53	70	66.3159	0.799205	NM_026148
chr10	58797803	25	37	35.0527	0.713212
chr10	59155373	23	11	10.4211	2.20707
chr10	61774367	25	25	23.6843	1.05555
chr10	61964880	36	19	18	2
chr10	62409761	39	56	53.0527	0.735118	NM_177372
chr10	66998856	37	23	21.7895	1.69806	NM_010118
chr10	68950897	27	25	23.6843	1.14
chr10	69658275	33	8	7.57896	4.35416
chr10	75807925	55	58	54.9475	1.00096	NM_001081419
chr10	79217978	28	22	20.8421	1.34343	NM_023304
chr10	79538046	33	42	39.7895	0.829364
chr10	79568352	31	25	23.6843	1.30889
chr10	79594852	52	63	59.6843	0.871251
chr10	79786410	43	54	51.158	0.840534
chr10	79811423	45	59	55.8948	0.805083	NM_001113548
chr10	79811423	45	59	55.8948	0.805083	NM_025629
chr10	80118870	59	75	71.0528	0.830369	NM_145361
chr10	80363425	45	29	27.4737	1.63793	NM_013895
chr10	80396599	34	11	10.4211	3.26262
chr10	80523110	41	24	22.7369	1.80324	NM_024499
chr10	80784137	55	71	67.2633	0.817682	NM_027381
chr10	80850564	30	28	26.5264	1.13095
chr10	80959073	42	94	89.0528	0.47163	NM_134009
chr10	82323320	42	54	51.158	0.820986	NM_015762
chr10	82323320	42	54	51.158	0.820986	NM_001042514
chr10	82447701	39	39	36.9474	1.05555	NM_021439
chr10	86241344	47	90	85.2633	0.551234	NM_175331
chr10	95826681	25	16	15.1579	1.6493
chr10	97088048	20	15	14.2106	1.4074
chr10	107397485	20	11	10.4211	1.91919
chr10	119645940	27	39	36.9474	0.730768	NM_026617
chr10	120366448	25	11	10.4211	2.39899
chr10	120471058	35	41	38.8422	0.901082	NM_011915
chr10	121023836	50	60	56.8422	0.879628	NM_019786
chr10	126949869	45	58	54.9475	0.818964
chr10	127444679	27	45	42.6317	0.633332	NM_013786
chr10	127530036	52	84	79.5791	0.653438	NM_054078
chr10	127534216	64	85	80.5265	0.79477
chr10	127631793	59	73	69.158	0.853119	NM_001033264
chr10	9.98651e+07	13	41	38.8422	0.334688
chr10	58684597	34	247	234	0.145299	NM_001024911
chr10	58684597	34	247	234	0.145299	NM_001024910
chr10	58684597	34	247	234	0.145299	NM_172939
chr10	8.24674e+07	32	48	45.4738	0.703702
chr10	88231809	29	75	71.0528	0.408147
chr10	93206165	9	49	46.4211	0.193877
chr10	127472618	58	103	97.5791	0.594389	NM_001113199
chr10	18814251	20	62	58.7369	0.340501
chr10	49463438	8	37	35.0527	0.228228
chr10	12350846	23	47	44.5264	0.516548
chr10	2.09165e+07	25	58	54.9475	0.45498
chr10	1.29938e+08	16	37	35.0527	0.456456
chr10	1.04938e+08	9	62	58.7369	0.153226
chr10	94064005	24	44	41.6843	0.575757
chr10	1.15254e+08	17	44	41.6843	0.407828	NM_146010
chr10	34895075	17	30	28.4211	0.598147
chr10	79446654	40	68	64.4212	0.620914	NM_001003949
chr10	20671960	27	81	76.737	0.351851	NM_026203
chr10	39845266	17	53	50.2106	0.338574
chr10	2.0989e+07	26	62	58.7369	0.442652
chr10	1.12582e+08	11	34	32.2106	0.341503
chr10	20941140	32	39	36.9474	0.866095
chr10	3.99947e+07	30	36	34.1053	0.879628
chr10	1.01965e+07	5	24	22.7369	0.219907
chr10	59342374	51	85	80.5265	0.633332	NM_019965
chr10	8.10337e+07	36	53	50.2106	0.71698
chr10	60215643	29	47	44.5264	0.651299	NM_023596
chr10	24558206	26	41	38.8422	0.669376
chr10	126648385	39	79	74.8422	0.521096	NM_054097
chr10	45205925	16	157	148.737	0.107572
chr10	1.11114e+08	16	51	48.3159	0.331154
chr10	1.28083e+08	37	44	41.6843	0.887625	NM_011772
chr10	61573777	51	85	80.5265	0.633332	NM_027251
chr10	79621267	43	50	47.3685	0.907776
chr10	84103262	25	38	36.0001	0.694443
chr10	115952367	13	38	36.0001	0.36111
chr10	116872246	27	33	31.2632	0.863635
chr10	58746064	22	25	23.6843	0.928887
chr10	35286640	3	19	18	0.166666
chr10	110735749	28	50	47.3685	0.59111
chr10	121063184	54	83	78.6317	0.686746	NM_001081056
chr10	21015899	25	42	39.7895	0.628306	NM_001042593
chr10	61790086	43	69	65.3685	0.657809
chr10	5.93523e+07	23	32	30.3158	0.758679
chr10	1.05331e+07	3	24	22.7369	0.131944
chr10	43511633	14	23	21.7895	0.642511
chr10	1.10685e+08	10	35	33.158	0.301587
chr10	84398460	20	36	34.1053	0.586419
chr10	43329458	22	47	44.5264	0.494089
chr10	7.47651e+07	49	65	61.5791	0.795725
chr10	93374329	11	19	18	0.61111
chr10	43368833	21	32	30.3158	0.692707
chr10	127935929	18	36	34.1053	0.527777	NM_172259
chr10	92380267	14	31	29.3685	0.476702
chr10	79403657	33	31	29.3685	1.12365
chr10	113125988	17	28	26.5264	0.640872
chr10	84965125	20	25	23.6843	0.844443
chr10	1.8607e+07	12	39	36.9474	0.324786
chr10	3.98452e+07	18	55	52.1054	0.345454
chr10	4.17773e+07	21	39	36.9474	0.568375
chr10	3.57189e+07	6	28	26.5264	0.22619
chr10	53795632	40	84	79.5791	0.502645	NM_008548
chr10	7.98963e+07	36	79	74.8422	0.481012	NM_011548
chr10	61111652	40	64	60.6317	0.659721	NM_026438
chr10	62348801	23	33	31.2632	0.735689
chr10	60679152	22	30	28.4211	0.774073
chr10	7.4765e+07	47	63	59.6843	0.787477
chr10	22002697	7	32	30.3158	0.230902
chr10	7.68809e+07	46	88	83.3686	0.551767	NM_130895
chr10	1.26574e+08	23	29	27.4737	0.837163
chr10	4.33772e+07	11	44	41.6843	0.263888
chr10	127933145	21	26	24.6316	0.852563
chr10	20871282	12	20	18.9474	0.633332
chr10	6.18765e+07	22	47	44.5264	0.494089
chr10	80281652	13	48	45.4738	0.285879
chr10	8.46472e+07	21	65	61.5791	0.341025	NM_007771
chr10	35660713	10	24	22.7369	0.439814
chr10	92530862	18	21	19.8948	0.90476
chr10	1.26763e+08	27	70	66.3159	0.407142
chr10	5.11764e+07	21	37	35.0527	0.599098
chr10	22080767	6	14	13.2632	0.45238	NM_020030
chr10	1.15215e+08	12	29	27.4737	0.436781
chr10	74519016	25	34	32.2106	0.776142
chr10	80795452	36	69	65.3685	0.550724
chr10	61176414	15	19	18	0.833332	NM_178058
chr10	61176414	15	19	18	0.833332	NM_001039194
chr10	77472417	35	55	52.1054	0.671716	NM_008826
chr10	11043002	64	94	89.0528	0.718675
chr10	80829020	27	29	27.4737	0.982757	NM_001014836
chr10	59440958	22	32	30.3158	0.725693
chr10	21871314	14	28	26.5264	0.527777
chr10	13097978	13	24	22.7369	0.571758
chr10	2.45583e+07	25	40	37.8948	0.659721
chr10	127527815	14	22	20.8421	0.671716
chr10	2.19203e+07	9	21	19.8948	0.45238
chr10	80463447	20	27	25.579	0.781892	NM_001038655
chr10	5.11529e+07	20	41	38.8422	0.514904
chr10	9620626	57	97	91.8949	0.620274	NM_001081344
chr10	16153327	3	15	14.2106	0.211111
chr10	81007624	50	91	86.2107	0.579975	NM_010301
chr10	79804629	43	76	72.0001	0.597221
chr10	7.97755e+07	41	56	53.0527	0.772816
chr10	129879219	7	19	18	0.388888
chr10	57881355	19	27	25.579	0.742797
chr10	7741297	19	24	22.7369	0.835647
chr10	7.96146e+07	24	32	30.3158	0.791665
chr10	80281758	14	46	43.579	0.321255
chr10	111105925	15	21	19.8948	0.753967
chr10	92626271	26	30	28.4211	0.914813
chr10	32973250	10	20	18.9474	0.527777
chr10	3.9918e+07	19	31	29.3685	0.646952
chr10	20032483	45	76	72.0001	0.624999	NM_001025392
chr10	79778129	52	62	58.7369	0.885303
chr10	126763441	28	69	65.3685	0.428341
chr10	59437630	13	47	44.5264	0.291962
chr10	93499022	46	81	76.737	0.59945	NM_172538
chr10	93499022	46	81	76.737	0.59945	NM_053072
chr10	85334592	29	56	53.0527	0.546626	NM_133993
chr10	68675922	26	86	81.4738	0.319121	NM_001081347
chr10	8.48173e+07	24	25	23.6843	1.01333
chr10	128051791	20	20	18.9474	1.05555
chr10	40986928	19	31	29.3685	0.646952
chr10	79642325	38	44	41.6843	0.911615	NM_007909
chr10	62802032	42	72	68.2106	0.61574	NM_019812
chr10	66590063	20	80	75.7896	0.263888
chr10	2.20282e+07	22	45	42.6317	0.516048
chr10	93103786	27	81	76.737	0.351851	NM_021320
chr10	115949794	17	29	27.4737	0.618773
chr10	6.18764e+07	23	49	46.4211	0.495464
chr10	20986087	20	38	36.0001	0.555555
chr10	79256246	47	58	54.9475	0.855362	NM_023128
chr10	84657333	8	20	18.9474	0.422221
chr10	80987923	21	38	36.0001	0.583332	NM_010304
chr10	57960720	19	39	36.9474	0.514244
chr10	17310041	7	24	22.7369	0.30787
chr10	8.88857e+07	7	25	23.6843	0.295555
chr10	42353445	22	49	46.4211	0.473922
chr10	1.18306e+08	49	69	65.3685	0.749596	NM_001014390
chr10	8.07203e+07	34	47	44.5264	0.763592	NM_010768
chr10	127114197	24	50	47.3685	0.506666	NM_001113211
chr10	40196927	22	41	38.8422	0.566395
chr10	2.9082e+07	50	83	78.6317	0.635876	NM_001110196
chr10	127973596	20	31	29.3685	0.681002
chr10	127079677	33	38	36.0001	0.916665	NM_009284
chr10	7.78885e+07	30	38	36.0001	0.833332	NM_007793
chr10	117578936	31	49	46.4211	0.667799	NM_010785
chr10	117578936	31	49	46.4211	0.667799	NM_148922
chr10	77448288	18	28	26.5264	0.67857
chr10	80965631	42	52	49.2632	0.852563
chr10	4522217	22	33	31.2632	0.703702	NM_175374
chr10	5089635	22	23	21.7895	1.00966
chr10	7500491	27	39	36.9474	0.730768	NM_145418
chr10	7656624	21	15	14.2106	1.47778
chr10	7676436	43	70	66.3159	0.648412
chr10	10869185	29	66	62.5264	0.463804	NM_001077707
chr10	10956346	16	26	24.6316	0.649572
chr10	12209638	22	27	25.579	0.860081
chr10	14425287	29	38	36.0001	0.805554	NM_025418
chr10	16132294	17	23	21.7895	0.780192
chr10	18565180	27	57	54.0001	0.499999	NM_022032
chr10	20067771	31	50	47.3685	0.654443	NM_027930
chr10	20941862	14	34	32.2106	0.43464
chr10	21105051	15	33	31.2632	0.479797
chr10	21126605	17	28	26.5264	0.640872
chr10	21511063	16	33	31.2632	0.511784
chr10	21868611	38	41	38.8422	0.978318
chr10	22508451	8	19	18	0.444444
chr10	29033225	30	46	43.579	0.688405	NM_001110195
chr10	29033225	30	46	43.579	0.688405	NM_025855
chr10	31165740	15	45	42.6317	0.351851	NM_009413
chr10	34890158	8	27	25.579	0.312757
chr10	36856911	45	69	65.3685	0.688405	NM_008538
chr10	38326910	16	23	21.7895	0.734298
chr10	40047962	15	30	28.4211	0.527777
chr10	40602350	14	21	19.8948	0.703702	NM_031877
chr10	40602350	14	21	19.8948	0.703702	NM_027879
chr10	41633466	20	35	33.158	0.603174
chr10	43350910	12	28	26.5264	0.45238
chr10	45174213	21	30	28.4211	0.738888
chr10	53099347	34	63	59.6843	0.569664
chr10	53317488	34	54	51.158	0.664608	NM_025541
chr10	57206545	34	55	52.1054	0.652524	NM_008297
chr10	57512967	12	16	15.1579	0.791665	NM_020561
chr10	59165354	38	47	44.5264	0.853426	NM_144822
chr10	59324661	17	27	25.579	0.664608
chr10	59842427	15	16	15.1579	0.989582
chr10	60876205	8	17	16.1053	0.496731
chr10	60999372	23	46	43.579	0.527777
chr10	61693885	34	48	45.4738	0.747684	NM_197996
chr10	61792031	11	23	21.7895	0.50483
chr10	62254978	50	65	61.5791	0.811964	NM_026201
chr10	62443356	36	61	57.7896	0.62295	NM_027425
chr10	74675110	33	65	61.5791	0.535896
chr10	74967668	14	24	22.7369	0.61574
chr10	79138559	22	36	34.1053	0.645061
chr10	79242697	24	34	32.2106	0.745097
chr10	79337391	34	35	33.158	1.0254	NM_181681
chr10	79435998	28	34	32.2106	0.86928
chr10	79439567	44	54	51.158	0.860081
chr10	79451335	28	37	35.0527	0.798797	NM_007725
chr10	79604103	25	51	48.3159	0.517428	NM_025313
chr10	79604103	25	51	48.3159	0.517428	NM_015761
chr10	79623017	36	48	45.4738	0.791665
chr10	80215167	20	22	20.8421	0.959594
chr10	80568857	41	34	32.2106	1.27287	NM_023138
chr10	80702756	26	34	32.2106	0.807188
chr10	80813137	49	74	70.1054	0.698948	NM_010440
chr10	82823356	38	59	55.8948	0.679848	NM_026579
chr10	85705651	12	19	18	0.666666
chr10	86148522	22	30	28.4211	0.774073	NR_015572
chr10	89148657	38	69	65.3685	0.581319	NM_198021
chr10	92634078	3	24	22.7369	0.131944
chr10	93052179	21	55	52.1054	0.40303
chr10	93871641	10	29	27.4737	0.363984
chr10	94068425	18	26	24.6316	0.730768
chr10	95132721	17	16	15.1579	1.12153
chr10	96064517	16	19	18	0.888887
chr10	100051743	29	31	29.3685	0.987453	NM_175128
chr10	105263515	12	18	17.0527	0.703702
chr10	105283068	8	19	18	0.444444
chr10	107661596	10	20	18.9474	0.527777
chr10	107985147	14	25	23.6843	0.59111
chr10	108019493	7	26	24.6316	0.284188
chr10	110908426	22	26	24.6316	0.893161
chr10	111268426	16	23	21.7895	0.734298
chr10	115340247	22	23	21.7895	1.00966
chr10	118442794	16	25	23.6843	0.675554
chr10	119896253	11	30	28.4211	0.387036
chr10	126424524	16	19	18	0.888887
chr10	126727646	27	42	39.7895	0.67857	NM_007837
chr10	126727646	27	42	39.7895	0.67857	NM_033072
chr10	127752862	10	23	21.7895	0.458936
chr10	127941891	24	26	24.6316	0.974357
chr10	128041199	21	25	23.6843	0.886665
chr11	20012431	308	295	279.474	1.10207	NM_146243
chr11	1.03934e+08	83	85	80.5265	1.03072
chr11	3000463	109	91	86.2107	1.26434
chr11	76308192	212	85	80.5265	2.63268
chr11	1.20443e+08	198	315	298.422	0.663491	NM_133796
chr11	3.0056e+06	115	115	108.948	1.05555
chr11	7.0188e+07	211	99	93.7896	2.24972
chr11	4.64894e+07	17	14	13.2632	1.28174
chr11	95549984	100	162	153.474	0.651576
chr11	4.86675e+07	180	175	165.79	1.08571
chr11	70626127	122	85	80.5265	1.51503	NM_001045526
chr11	75228839	131	86	81.4738	1.60788
chr11	33931528	110	144	136.421	0.806326
chr11	55344467	126	190	180	0.699999
chr11	6.998e+07	108	137	129.79	0.832115	NM_010796
chr11	61841442	94	171	162	0.580246
chr11	1.16181e+08	128	167	158.211	0.809047
chr11	57458959	159	253	239.685	0.663372	NM_134189
chr11	1.16976e+08	144	188	178.106	0.808509	NM_028777
chr11	20678499	81	97	91.8949	0.881442
chr11	3.39084e+07	115	113	107.053	1.07424
chr11	5.26941e+06	116	155	146.842	0.789963
chr11	9.55735e+07	95	146	138.316	0.686833
chr11	69805091	132	143	135.474	0.974357	NM_019749
chr11	1.03032e+08	147	59	55.8948	2.62994	NM_019679
chr11	5.73737e+06	161	123	116.527	1.38166	NM_017401
chr11	1.16715e+08	182	285	270	0.674073	NM_011358
chr11	1.16715e+08	182	285	270	0.674073	NM_178620
chr11	2.36715e+07	118	140	132.632	0.889681	NM_009044
chr11	1.1828e+08	158	230	217.895	0.72512	NM_001025618
chr11	106620477	83	25	23.6843	3.50444
chr11	1.16921e+08	89	14	13.2632	6.71031
chr11	4.56655e+07	162	203	192.316	0.842363	NM_001045520
chr11	1.02269e+08	108	184	174.316	0.619564	NM_026542
chr11	101083058	77	91	86.2107	0.893161
chr11	29414458	62	102	96.6317	0.641611	NM_026465
chr11	75346696	86	148	140.211	0.613362	NM_173388
chr11	1.16168e+08	120	173	163.895	0.732176	NM_016857
chr11	98678170	69	46	43.579	1.58333
chr11	2.01314e+07	93	105	99.4739	0.934919
chr11	83240688	103	105	99.4739	1.03545
chr11	6.19622e+07	71	101	95.6844	0.742023
chr11	3.18814e+06	78	55	52.1054	1.49697
chr11	77795373	114	174	164.842	0.69157	NM_174852
chr11	61312803	101	58	54.9475	1.83812
chr11	50050143	108	81	76.737	1.4074	NM_008521
chr11	60955969	70	78	73.8949	0.947292	NM_021349
chr11	105991026	65	115	108.948	0.596617
chr11	32167605	77	129	122.211	0.630059	NM_181569
chr11	1.20093e+08	111	59	55.8948	1.98587	NM_198423
chr11	5.46799e+07	107	177	167.685	0.638103	NM_008248
chr11	30191368	81	21	19.8948	4.07142
chr11	5.68846e+06	109	155	146.842	0.742293	NM_013810
chr11	6.9224e+07	88	126	119.369	0.737212
chr11	11585904	157	272	257.685	0.609272	NM_009578
chr11	108873049	300	296	280.422	1.06982
chr11	1.15676e+08	137	225	213.158	0.642715	NM_080643
chr11	1.15676e+08	137	225	213.158	0.642715	NM_029557
chr11	1.09335e+08	228	286	270.948	0.84149	NM_134038
chr11	1.09335e+08	228	286	270.948	0.84149	NM_001029842
chr11	3.18991e+06	123	162	153.474	0.801439	NM_019574
chr11	74643514	108	162	153.474	0.703702	NM_010813
chr11	18825073	68	100	94.737	0.717777
chr11	6.99436e+07	53	23	21.7895	2.43236	NM_145137
chr11	7.05777e+07	124	94	89.0528	1.39243	NM_177565
chr11	3023920	99	99	93.7896	1.05555	NR_003518
chr11	3023920	99	99	93.7896	1.05555	NR_003517
chr11	108873179	300	300	284.211	1.05555
chr11	3059514	204	171	162	1.25926
chr11	6.24166e+07	216	299	283.264	0.76254
chr11	1.88701e+07	116	48	45.4738	2.55092
chr11	2.11656e+07	61	124	117.474	0.519264
chr11	67418116	85	109	103.263	0.823138
chr11	69395014	83	141	133.579	0.621354	NM_011640
chr11	77606919	80	84	79.5791	1.00529
chr11	75401718	97	169	160.106	0.60585	NM_008850
chr11	69727731	109	134	126.948	0.858622	NM_019726
chr11	7.22432e+07	54	58	54.9475	0.982757
chr11	3.12702e+07	67	65	61.5791	1.08803	NM_011491
chr11	11611961	110	149	141.158	0.779268
chr11	46100402	64	43	40.7369	1.57106
chr11	8.80015e+07	78	93	88.1054	0.885303
chr11	102106615	75	72	68.2106	1.09954
chr11	5.16314e+07	76	97	91.8949	0.827032
chr11	5.19122e+07	111	187	177.158	0.626559	NM_019411
[truncated: 15,669 more rows]
